# Supplementary material for: Pathogenic BRCA1 variants disrupt PLK1-regulation of mitotic spindle orientation
Source: Nat Commun. 2022 Apr 22;13:2200. doi: 10.1038/s41467-022-29885-2 (PMC9033786; doi:10.1038/s41467-022-29885-2)
Supplement: Supplementary file 5 — Source data 1 [file 41467_2022_29885_MOESM5_ESM.xlsx]

## Sheet: Figure 1
Figure 1c	BRCA1-positive foci per µm2 nucleus area measured in LPs and BCs isolated from premenopausal non-carrier donors and BRCA1 mutation carriers
BRCA1 foci (LP)										BRCA1 foci (LP)
(0 Gy) N1	(0 Gy) N2	(0 Gy) N3	(1 Gy 30 min) N1	(1 Gy 30 min) N2	(1 Gy 30 min) N3	(1 Gy 24 hr) N1	(1 Gy 24 hr) N2	(1 Gy 24 hr) N3		(0 Gy) B1	(0 Gy) B2	(0 Gy) B3	(1 Gy 30 min) B1	(1 Gy 30 min) B2	(1 Gy 30 min) B3	(1 Gy 24 hr) B1	(1 Gy 24 hr) B2	(1 Gy 24 hr) B3
0.333086	0.090205	0.370844	0.450092	0.240112	0.630815	0.51989	0.002809	0.519222		0.004201	0.023981	0.010408	0.241983	0.080169	0.10574	0.026163	0.025644	0.025888
0.288446	0.238376	0.326151	0.545199	0.384767	0.480918	0.316996	0.010569	0.496914		0.005523	0.028356	0.003251	0.342194	0.096474	0.146336	0.070431	0.014141	0.021454
0.223272	0.182345	0.273398	0.523641	0.621851	0.524085	0.147153	0.02424	0.323374		0.011224	0.015391	0.008977	0.171717	0.074228	0.097755	0.070248	0.005833	0.027608
BRCA1 foci (BC)										BRCA1 foci (BC)
(0 Gy) N1	(0 Gy) N2	(0 Gy) N3	(1 Gy 30 min) N1	(1 Gy 30 min) N2	(1 Gy 30 min) N3	(1 Gy 24 hr) N1	(1 Gy 24 hr) N2	(1 Gy 24 hr) N3		(0 Gy) B1	(0 Gy) B2	(0 Gy) B3	(1 Gy 30 min) B1	(1 Gy 30 min) B2	(1 Gy 30 min) B3	(1 Gy 24 hr) B1	(1 Gy 24 hr) B2	(1 Gy 24 hr) B3
0.280749	0.152199	0.400725	0.435613	0.420894	0.61947	0.380915	0.230263	0.081023		0.003517	0.007402	0	0.154416	0.071551	0.175544	0.010487	0.06108	0.001538
0.183896	0.125798	0.287179	0.368394	0.407078	0.680394	0.364347	0.330262	0.128565		0.003639	0.01407	0	0.111438	0.082948	0.220039	0.012969	0.038648	0.008064
0.209236	0.222543	0.186932	0.629541	0.408234	0.511461	0.323569	0.313832	0.107421		0.001922	0.014136	0	0.095423	0.048947	0.199085	0.033143	0.104665	0.005528
Figure 1d	γH2AX-positive foci per µm2 nucleus area measured in LPs and BCs isolated from premenopausal non-carrier donors and BRCA1 mutation carriers
BRCA1 foci (LP)										BRCA1 foci (LP)
(0 Gy) N1	(0 Gy) N2	(0 Gy) N3	(1 Gy 30 min) N1	(1 Gy 30 min) N2	(1 Gy 30 min) N3	(1 Gy 24 hr) N1	(1 Gy 24 hr) N2	(1 Gy 24 hr) N3		(0 Gy) B1	(0 Gy) B2	(0 Gy) B3	(1 Gy 30 min) B1	(1 Gy 30 min) B2	(1 Gy 30 min) B3	(1 Gy 24 hr) B1	(1 Gy 24 hr) B2	(1 Gy 24 hr) B3
0.028774	0.003879	0.01155	0.430798	0.350042	0.635298	0.094416	0.021532	0.11426		0.085283	0.021384	0.023793	0.422048	0.505265	0.398871	0.225727	0.052414	0.154964
0.043552	0.029079	0.027778	0.358834	0.408879	0.525782	0.067024	0.047406	0.043994		0.062226	0.027356	0.025813	0.62114	0.418831	0.521798	0.252345	0.044344	0.157394
0.014465	0.026226	0.043152	0.648579	0.641573	0.514638	0.031829	0.052958	0.144372		0.08958	0.029368	0.018327	0.497871	0.434422	0.467533	0.268721	0.039243	0.136949
BRCA1 foci (BC)										BRCA1 foci (BC)
(0 Gy) N1	(0 Gy) N2	(0 Gy) N3	(1 Gy 30 min) N1	(1 Gy 30 min) N2	(1 Gy 30 min) N3	(1 Gy 24 hr) N1	(1 Gy 24 hr) N2	(1 Gy 24 hr) N3		(0 Gy) B1	(0 Gy) B2	(0 Gy) B3	(1 Gy 30 min) B1	(1 Gy 30 min) B2	(1 Gy 30 min) B3	(1 Gy 24 hr) B1	(1 Gy 24 hr) B2	(1 Gy 24 hr) B3
0.0346359	0.026938	0.070039	0.62356	0.477784	0.85076	0.304971	0.425507	0.035933		0.0826	0.079666	0.042363	0.385858	0.537948	0.832382	0.147623	0.088825	0.041591
0.0350951	0.039523	0.103683	0.560837	0.536723	0.854967	0.198383	0.504049	0.071896		0.087691	0.100659	0.069968	0.45778	0.614408	0.860527	0.116395	0.083542	0.052242
0.0161942	0.032962	0.055202	0.756627	0.494798	0.693256	0.30291	0.434169	0.109255		0.039728	0.082273	0.087603	0.479883	0.545818	0.849026	0.19066	0.099104	0.04152
Figure 1e	Abnormal nuclei (%) measured in LPs and BCs isolated from premenopausal non-carrier donors and BRCA1 mutation carriers
LP (%)										LP (%)
(0 Gy) N1	(0 Gy) N2	(0 Gy) N3	(1 Gy 30 min) N1	(1 Gy 30 min) N2	(1 Gy 30 min) N3	(1 Gy 24 hr) N1	(1 Gy 24 hr) N2	(1 Gy 24 hr) N3		(0 Gy) B1	(0 Gy) B2	(0 Gy) B3	(1 Gy 30 min) B1	(1 Gy 30 min) B2	(1 Gy 30 min) B3	(1 Gy 24 hr) B1	(1 Gy 24 hr) B2	(1 Gy 24 hr) B3
0	0	0	0	0	3.7037	0	0	6.45161		0	0	0	0	0	0	14.2857	19.0476	11.7647
0	0	0	0	0	4.16667	4.87805	0	0		0	0	0	0	0	0	7.69231	28.5714	10
0	0	0	0	0	0	0	0	0		0	0	0	0	3.7037	0	7.14286	16.6667	11.1111
0	0	0	0	0	0	0	0	0		0	0	0	3.44828	2.77778	4.54545	15	10	11.5385
0	0	0	0	0	0	0	5.88235	0		0	0	0	0	0	3.84615	11.7647	8.69565	10.5263
3.84615	4.16667	0	0	3.57143	0	0	0	0		0	0	0	6.25	0	0	21.0526	11.9048	16.6667
0	0	0	0	0	0	0	0	2.5		3.57143	0	0	0	0	0	10.5263	10	12.5
0	0	0	0	0	0	0	0	0		0	0	0	0	0	0	12.5	14.2857	14.2857
0	0	0	0	0	0	0	0	0		0	0	0	0	0	0	17.8571	11.5385	9.52381
BC (%)										BC (%)
(0 Gy) N1	(0 Gy) N2	(0 Gy) N3	(1 Gy 30 min) N1	(1 Gy 30 min) N2	(1 Gy 30 min) N3	(1 Gy 24 hr) N1	(1 Gy 24 hr) N2	(1 Gy 24 hr) N3		(0 Gy) B1	(0 Gy) B2	(0 Gy) B3	(1 Gy 30 min) B1	(1 Gy 30 min) B2	(1 Gy 30 min) B3	(1 Gy 24 hr) B1	(1 Gy 24 hr) B2	(1 Gy 24 hr) B3
5	0	0	0	0	0	0	0	2.38095		0	0	0	0	0	6.66667	13.3333	8.33333	13.0435
0	0	0	0	3.0303	0	0	0	0		0	0	0	0	6.66667	0	10.3448	10.8108	14.2857
0	0	2.17391	0	0	1.69491	0	0	0		0	0	0	0	0	0	11.5385	7.89474	15.1515
0	0	0	5.88235	0	0	0	0	0		0	0	0	0	0	0	7.69231	10.7143	10
0	3.57143	0	0	0	0	0	0	0		0	0	0	0	2.27273	0	13.6364	12	15
0	0	0	0	2	1.92308	0	0	1.78571		0	1.81818	0	0	0	0	10	9.09091	11.1111
0	0	0	0	0	1.35135	0	3.7037	1.63934		0	0	0	0	2.38095	0	12.5	8.57143	12.5
0	0	0	0	0	0	0	0	0		4.7619	3.33333	0	0	0	0	8	5.17241	18.1818
0	0	0	0	0	0	3.44828	3.84615	0		0	0	0	0	0	0	9.09091	6.97674	12.5

## Sheet: Figure 2
Figure 2a	Day 8 CFC assays measured in LPs and BCs isolated from premenopausal non-carrier donors and BRCA1 mutation carriers
LP (per 500 cells seeded)							LP (per 500 cells seeded)
(0 Gy) N1	(0 Gy) N2	(0 Gy) N3	(1 Gy) N1	(1 Gy) N2	(1 Gy) N3		(0 Gy) B1	(0 Gy) B2	(0 Gy) B3	(1 Gy) B1	(1 Gy) B2	(1 Gy) B3
36	22	48	35	24	51		34	32	72	12	17	46
39	25	50	32	25	54		36	33	75	14	18	49
35	23	55	32	25	54		33	36	71	12	19	45
BC (per 500 cells seeded)							BC (per 500 cells seeded)
(0 Gy) N1	(0 Gy) N2	(0 Gy) N3	(1 Gy) N1	(1 Gy) N2	(1 Gy) N3		(0 Gy) B1	(0 Gy) B2	(0 Gy) B3	(1 Gy) B1	(1 Gy) B2	(1 Gy) B3
35	83	38	30	78	37		59	79	98	38	57	44
38	78	39	32	76	35		70	74	98	38	53	52
38	88	41	31	80	40		63	80	93	36	53	45
Figure 2c	Mitotic rate (%)on L-shaped micropatterns measured in LPs and BCs isolated from premenopausal non-carrier donors and BRCA1 mutation carriers
LP (%)							BC (%)
N1	N2	N3	B1	B2	B3		N1	N2	N3	B1	B2	B3
35	10.7692	30.0448	92.3077	55.1724	97.1698		14.2857	50.5618	17.3913	15.8824	52.2059	84.4311
30.5556	13.3333	31.25	87.8788	47.6191	93.3702		12.1951	53.8462	25	32.2314	57.2917	86.087
26.1905	14.2857	27.907	76.9231	49.5727	90.9871		9.52381	54.7619	15.6863	22.093	42.4242	84.375
28.3019	15.4762	38.4615	77.5	48.6111	96.1905		22.449	51.5464	13.5135	15.5477	41.8251	85.2941
30.9524	16.3265	26.8041	90.1409	48.0769	95.0673		21.1538	60.4651	10	13.2701	52.2388	91.4634
31.4815	15	24.6575	98.9796	57.7236	90.9091		15.2778	57.5	12.9032	21.0843	44.1558	84.3374
24.4898	14.9533	37.2549	96.7742	57.377	87.6543		22.449	44.8276	10	20.5882	44	86.6071
27.451	13.5802	22.4719	88.8889	45.3488	90.9774		21.1538	64.4068	7.69231	22.6721	55.1402	89.3333
31.7073	15.3846	23.0769	89.2857	46.7391	94.2857		15.2778	55.5556	11.1111	34.3915	45.1613	89.3617
Figure 2d	Spindle angle on L-shaped micropatterns measured in LPs and BCs isolated from premenopausal non-carrier donors and BRCA1 mutation carriers
Normal LP (⁰)					BRCA1 LP (⁰)					Normal BC (⁰)					BRCA1 BC (⁰)					Absolute angle < 15⁰
Angle from Image J	Absolute angle	Angle for Matlab	Radian for Matlab		Angle from Image J	Absolute angle	Angle for Matlab	Radian for Matlab		Angle from Image J	Absolute angle	Angle for Matlab	Radian for Matlab		Angle from Image J	Absolute angle	Angle for Matlab	Radian for Matlab
-45	0	135	2.35619		-45	0	135	2.35619		-45	0	135	2.35619		-45	0	135	2.35619
-45	0	135	2.35619		-45.526	0.526	134.474	2.34701		-45	0	135	2.35619		-45.39	0.39	134.61	2.34939
-44.635	0.365	135.365	2.36256		-45.579	0.579	134.421	2.34609		-45	0	135	2.35619		-44.599	0.401	135.401	2.36319
-45.385	0.385	134.615	2.34947		-44.31	0.69	135.69	2.36824		-45	0	135	2.35619		-45.418	0.418	134.582	2.3489
-45.401	0.401	134.599	2.3492		-45.909	0.909	134.091	2.34033		-44.635	0.365	135.365	2.36256		-44.569	0.431	135.431	2.36372
-44.582	0.418	135.418	2.36349		-43.958	1.042	136.042	2.37438		-45.431	0.431	134.569	2.34867		-45.616	0.616	134.384	2.34544
-45.567	0.567	134.433	2.3463		-43.919	1.081	136.081	2.37506		-44.563	0.437	135.437	2.36382		-45.83	0.83	134.17	2.34171
-44.409	0.591	135.591	2.36651		-46.302	1.302	133.698	2.33347		-44.465	0.535	135.535	2.36553		-46.123	1.123	133.877	2.33659
-44.397	0.603	135.603	2.36672		-43.423	1.577	136.577	2.38372		-45.556	0.556	134.444	2.34649		-46.153	1.153	133.847	2.33607
-45.659	0.659	134.341	2.34469		-46.614	1.614	133.386	2.32802		-45.597	0.597	134.403	2.34577		-43.755	1.245	136.245	2.37792
-45.69	0.69	134.31	2.34415		-46.668	1.668	133.332	2.32708		-45.63	0.63	134.37	2.3452		-43.652	1.348	136.348	2.37972
-45.754	0.754	134.246	2.34303		-43.025	1.975	136.975	2.39066		-44.265	0.735	135.735	2.36902		-46.397	1.397	133.603	2.33181
-45.807	0.807	134.193	2.34211		-47.337	2.337	132.663	2.31541		-44.265	0.735	135.735	2.36902		-46.591	1.591	133.409	2.32843
-44.105	0.895	135.895	2.37182		-47.49	2.49	132.51	2.31274		-44.256	0.744	135.744	2.36918		-43.052	1.948	136.948	2.39019
-45.9	0.9	134.1	2.34049		-47.579	2.579	132.421	2.31118		-44.236	0.764	135.764	2.36953		-42.879	2.121	137.121	2.39321
-44.076	0.924	135.924	2.37232		-47.891	2.891	132.109	2.30574		-44.119	0.881	135.881	2.37157		-47.49	2.49	132.51	2.31274
-44.045	0.955	135.955	2.37286		-47.911	2.911	132.089	2.30539		-44.105	0.895	135.895	2.37182		-47.553	2.553	132.447	2.31164
-46.005	1.005	133.995	2.33865		-41.76	3.24	138.24	2.41274		-45.924	0.924	134.076	2.34007		-47.961	2.961	132.039	2.30452
-46.081	1.081	133.919	2.33733		-41.186	3.814	138.814	2.42276		-43.995	1.005	136.005	2.37374		-41.934	3.066	138.066	2.40971
-46.102	1.102	133.898	2.33696		-48.93	3.93	131.07	2.2876		-43.995	1.005	136.005	2.37374		-48.18	3.18	131.82	2.30069
-46.123	1.123	133.877	2.33659		-40.515	4.485	139.485	2.43447		-43.977	1.023	136.023	2.37405		-41.455	3.545	138.545	2.41807
-43.755	1.245	136.245	2.37792		-49.97	4.97	130.03	2.26945		-46.042	1.042	133.958	2.33801		-48.681	3.681	131.319	2.29195
-43.636	1.364	136.364	2.38		-50.064	5.064	129.936	2.26781		-43.958	1.042	136.042	2.37438		-48.879	3.879	131.121	2.28849
-46.364	1.364	133.636	2.33239		-50.194	5.194	129.806	2.26554		-43.933	1.067	136.067	2.37482		-40.914	4.086	139.086	2.42751
-46.42	1.42	133.58	2.33141		-39.806	5.194	140.194	2.44685		-46.146	1.146	133.854	2.33619		-49.399	4.399	130.601	2.27942
-46.432	1.432	133.568	2.3312		-39.629	5.371	140.371	2.44994		-46.146	1.146	133.854	2.33619		-50.315	5.315	129.685	2.26343
-46.548	1.548	133.452	2.32918		-50.44	5.44	129.56	2.26125		-46.219	1.219	133.781	2.33492		-39.401	5.599	140.599	2.45392
-43.363	1.637	136.637	2.38477		-39.289	5.711	140.711	2.45587		-46.245	1.245	133.755	2.33447		-50.826	5.826	129.174	2.25451
-43.238	1.762	136.762	2.38695		-39.289	5.711	140.711	2.45587		-46.273	1.273	133.727	2.33398		-51.163	6.163	128.837	2.24863
-46.762	1.762	133.238	2.32544		-51.927	6.927	128.073	2.2353		-46.332	1.332	133.668	2.33295		-38.741	6.259	141.259	2.46543
-46.771	1.771	133.229	2.32528		-52.306	7.306	127.694	2.22868		-46.432	1.432	133.568	2.3312		-51.34	6.34	128.66	2.24554
-43.21	1.79	136.79	2.38744		-52.352	7.352	127.648	2.22788		-43.479	1.521	136.521	2.38274		-51.442	6.442	128.558	2.24376
-46.809	1.809	133.191	2.32462		-52.374	7.374	127.626	2.22749		-46.521	1.521	133.479	2.32965		-38.418	6.582	141.582	2.47107
-43.122	1.878	136.878	2.38897		-52.595	7.595	127.405	2.22364		-43.452	1.548	136.548	2.38321		-38.32	6.68	141.68	2.47278
-43.091	1.909	136.909	2.38951		-37.349	7.651	142.651	2.48973		-43.423	1.577	136.577	2.38372		-38.29	6.71	141.71	2.47331
-46.975	1.975	133.025	2.32172		-52.97	7.97	127.03	2.21709		-46.577	1.577	133.423	2.32867		-38.22	6.78	141.78	2.47453
-46.975	1.975	133.025	2.32172		-53.005	8.005	126.995	2.21648		-46.637	1.637	133.363	2.32762		-38.191	6.809	141.809	2.47503
-47.021	2.021	132.979	2.32092		-53.005	8.005	126.995	2.21648		-43.363	1.637	136.637	2.38477		-38.108	6.892	141.892	2.47648
-47.161	2.161	132.839	2.31848		-53.379	8.379	126.621	2.20995		-46.637	1.637	133.363	2.32762		-37.926	7.074	142.074	2.47966
-47.246	2.246	132.754	2.31699		-53.791	8.791	126.209	2.20276		-43.285	1.715	136.715	2.38613		-37.844	7.156	142.156	2.48109
-42.672	2.328	137.328	2.39683		-36.193	8.807	143.807	2.50991		-43.264	1.736	136.736	2.38649		-52.193	7.193	127.807	2.23065
-47.437	2.437	132.563	2.31366		-35.538	9.462	144.462	2.52134		-46.801	1.801	133.199	2.32476		-52.224	7.224	127.776	2.23011
-42.474	2.526	137.526	2.40028		-54.66	9.66	125.34	2.1876		-46.818	1.818	133.182	2.32446		-37.569	7.431	142.431	2.48589
-47.534	2.534	132.466	2.31197		-55.109	10.109	124.891	2.17976		-43.025	1.975	136.975	2.39066		-52.869	7.869	127.131	2.21885
-42.455	2.545	137.545	2.40061		-55.421	10.421	124.579	2.17431		-42.979	2.021	137.021	2.39147		-52.927	7.927	127.073	2.21784
-42.421	2.579	137.579	2.40121		-55.491	10.491	124.509	2.17309		-42.955	2.045	137.045	2.39189		-52.98	7.98	127.02	2.21692
-42.397	2.603	137.603	2.40163		-34.408	10.592	145.592	2.54106		-47.083	2.083	132.917	2.31984		-53.318	8.318	126.682	2.21102
-47.626	2.626	132.374	2.31036		-56.31	11.31	123.69	2.1588		-42.892	2.108	137.108	2.39299		-36.469	8.531	143.531	2.50509
-47.779	2.779	132.221	2.30769		-56.31	11.31	123.69	2.1588		-42.797	2.203	137.203	2.39464		-53.584	8.584	126.416	2.20638
-47.779	2.779	132.221	2.30769		-56.547	11.547	123.453	2.15466		-47.261	2.261	132.739	2.31673		-54.273	9.273	125.727	2.19435
-42.184	2.816	137.816	2.40534		-57.529	12.529	122.471	2.13752		-42.683	2.317	137.317	2.39663		-54.405	9.405	125.595	2.19205
-47.862	2.862	132.138	2.30624		-32.196	12.804	147.804	2.57967		-47.386	2.386	132.614	2.31455		-35.595	9.405	144.405	2.52034
-47.925	2.925	132.075	2.30514		-58.069	13.069	121.931	2.1281		-42.589	2.411	137.411	2.39827		-34.875	10.125	145.125	2.53291
-48.066	3.066	131.934	2.30268		-58.782	13.782	121.218	2.11565		-47.454	2.454	132.546	2.31336		-34.611	10.389	145.389	2.53752
-41.785	3.215	138.215	2.41231		-59.184	14.184	120.816	2.10864		-42.51	2.49	137.49	2.39965		-34.261	10.739	145.739	2.54363
-41.634	3.366	138.366	2.41494		-59.184	14.184	120.816	2.10864		-42.447	2.553	137.553	2.40075		-33.311	11.689	146.689	2.56021
-48.411	3.411	131.589	2.29666		-30.548	14.452	149.452	2.60843		-42.436	2.564	137.564	2.40094		-56.842	11.842	123.158	2.14951
-41.566	3.434	138.434	2.41613		-59.534	14.534	120.466	2.10253		-47.579	2.579	132.421	2.31118		-56.904	11.904	123.096	2.14843
-48.504	3.504	131.496	2.29504		-59.826	14.826	120.174	2.09743		-47.626	2.626	132.374	2.31036		-32.939	12.061	147.061	2.5667
-41.455	3.545	138.545	2.41807		-59.967	14.967	120.033	2.09497		-47.654	2.654	132.346	2.30987		-57.225	12.225	122.775	2.14283
-48.814	3.814	131.186	2.28963		-29.65	15.35	150.35	2.6241		-42.325	2.675	137.675	2.40288		-57.848	12.848	122.152	2.13195
-48.814	3.814	131.186	2.28963		-28.61	16.39	151.39	2.64225		-42.325	2.675	137.675	2.40288		-57.995	12.995	122.005	2.12939
-48.814	3.814	131.186	2.28963		-28.496	16.504	151.504	2.64424		-47.77	2.77	132.23	2.30785		-31.608	13.392	148.392	2.58993
-41.082	3.918	138.918	2.42458		-61.887	16.887	118.113	2.06146		-42.184	2.816	137.816	2.40534		-59.335	14.335	120.665	2.106
-41.009	3.991	138.991	2.42585		-27.824	17.176	152.176	2.65597		-42.039	2.961	137.961	2.40787		-30.63	14.37	149.37	2.607
-49.02	4.02	130.98	2.28603		-62.241	17.241	117.759	2.05528		-48.013	3.013	131.987	2.30361		-59.642	14.642	120.358	2.10064
-49.145	4.145	130.855	2.28385		-26.887	18.113	153.113	2.67233		-48.013	3.013	131.987	2.30361		-29.859	15.141	150.141	2.62045
-40.799	4.201	139.201	2.42952		-26.565	18.435	153.435	2.67795		-48.053	3.053	131.947	2.30291		-29.745	15.255	150.255	2.62244
-40.764	4.236	139.236	2.43013		-63.435	18.435	116.565	2.03444		-41.934	3.066	138.066	2.40971		-60.255	15.255	119.745	2.08994
-49.254	4.254	130.746	2.28195		-63.435	18.435	116.565	2.03444		-48.066	3.066	131.934	2.30268		-60.327	15.327	119.673	2.08869
-40.696	4.304	139.304	2.43131		-63.687	18.687	116.313	2.03004		-48.094	3.094	131.906	2.30219		-29.554	15.446	150.446	2.62578
-40.446	4.554	139.554	2.43568		-63.877	18.877	116.123	2.02673		-48.122	3.122	131.878	2.30171		-60.68	15.68	119.32	2.08253
-40.384	4.616	139.616	2.43676		-64.204	19.204	115.796	2.02102		-48.136	3.136	131.864	2.30146		-60.751	15.751	119.249	2.08129
-49.635	4.635	130.365	2.2753		-25.71	19.29	154.29	2.69287		-41.84	3.16	138.16	2.41135		-28.902	16.098	151.098	2.63716
-49.635	4.635	130.365	2.2753		-25.641	19.359	154.359	2.69407		-48.24	3.24	131.76	2.29965		-28.775	16.225	151.225	2.63937
-40.333	4.667	139.667	2.43765		-64.428	19.428	115.572	2.01711		-41.743	3.257	138.257	2.41304		-61.844	16.844	118.156	2.06221
-49.764	4.764	130.236	2.27305		-24.974	20.026	155.026	2.70571		-48.27	3.27	131.73	2.29912		-27.81	17.19	152.19	2.65622
-49.764	4.764	130.236	2.27305		-65.171	20.171	114.829	2.00414		-48.289	3.289	131.711	2.29879		-27.408	17.592	152.592	2.66323
-40.126	4.874	139.874	2.44126		-65.171	20.171	114.829	2.00414		-41.634	3.366	138.366	2.41494		-27.229	17.771	152.771	2.66636
-49.899	4.899	130.101	2.27069		-24.692	20.308	155.308	2.71064		-48.424	3.424	131.576	2.29643		-26.806	18.194	153.194	2.67374
-49.899	4.899	130.101	2.27069		-65.624	20.624	114.376	1.99624		-48.424	3.424	131.576	2.29643		-26.565	18.435	153.435	2.67795
-49.939	4.939	130.061	2.26999		-24.075	20.925	155.925	2.7214		-48.705	3.705	131.295	2.29153		-26.565	18.435	153.435	2.67795
-40.006	4.994	139.994	2.44336		-24.075	20.925	155.925	2.7214		-41.186	3.814	138.814	2.42276		-63.667	18.667	116.333	2.03039
-39.806	5.194	140.194	2.44685		-66.114	21.114	113.886	1.98769		-48.814	3.814	131.186	2.28963		-26.053	18.947	153.947	2.68688
-50.281	5.281	129.719	2.26402		-66.297	21.297	113.703	1.98449		-41.143	3.857	138.857	2.42351		-64.737	19.737	115.263	2.01172
-50.332	5.332	129.668	2.26313		-23.671	21.329	156.329	2.72846		-41.129	3.871	138.871	2.42376		-25.201	19.799	154.799	2.70175
-50.371	5.371	129.629	2.26245		-23.199	21.801	156.801	2.73669		-41.106	3.894	138.894	2.42416		-25.017	19.983	154.983	2.70496
-39.588	5.412	140.412	2.45065		-22.805	22.195	157.195	2.74357		-41.035	3.965	138.965	2.4254		-65.056	20.056	114.944	2.00615
-39.536	5.464	140.464	2.45156		-22.736	22.264	157.264	2.74477		-41.028	3.972	138.972	2.42552		-65.308	20.308	114.692	2.00175
-50.477	5.477	129.523	2.2606		-22.504	22.496	157.496	2.74882		-49.028	4.028	130.972	2.28589		-24.444	20.556	155.556	2.71496
-39.401	5.599	140.599	2.45392		-67.913	22.913	112.087	1.95629		-49.059	4.059	130.941	2.28535		-65.772	20.772	114.228	1.99365
-39.382	5.618	140.618	2.45425		-68.009	23.009	111.991	1.95461		-49.059	4.059	130.941	2.28535		-23.916	21.084	156.084	2.72418
-39.327	5.673	140.673	2.45521		-68.039	23.039	111.961	1.95409		-49.086	4.086	130.914	2.28488		-66.435	21.435	113.565	1.98208
-39.289	5.711	140.711	2.45587		-68.199	23.199	111.801	1.9513		-40.882	4.118	139.118	2.42807		-23.499	21.501	156.501	2.73146
-50.763	5.763	129.237	2.25561		-68.199	23.199	111.801	1.9513		-40.872	4.128	139.128	2.42824		-23.025	21.975	156.975	2.73973
-39.193	5.807	140.807	2.45755		-68.199	23.199	111.801	1.9513		-49.185	4.185	130.815	2.28315		-67.068	22.068	112.932	1.97104
-39.174	5.826	140.826	2.45788		-68.356	23.356	111.644	1.94856		-40.764	4.236	139.236	2.43013		-22.736	22.264	157.264	2.74477
-50.856	5.856	129.144	2.25399		-21.371	23.629	158.629	2.7686		-40.732	4.268	139.268	2.43069		-21.801	23.199	158.199	2.76109
-50.954	5.954	129.046	2.25228		-21.114	23.886	158.886	2.77308		-40.668	4.332	139.332	2.4318		-21.463	23.537	158.537	2.76699
-38.83	6.17	141.17	2.46388		-69.044	24.044	110.956	1.93655		-49.635	4.635	130.365	2.2753		-21.386	23.614	158.614	2.76834
-51.216	6.216	128.784	2.2477		-69.171	24.171	110.829	1.93433		-49.635	4.635	130.365	2.2753		-21.251	23.749	158.749	2.77069
-51.242	6.242	128.758	2.24725		-69.444	24.444	110.556	1.92957		-49.667	4.667	130.333	2.27474		-20.943	24.057	159.057	2.77607
-51.248	6.248	128.752	2.24715		-20.48	24.52	159.52	2.78415		-50.117	5.117	129.883	2.26689		-69.52	24.52	110.48	1.92824
-38.66	6.34	141.34	2.46685		-20.304	24.696	159.696	2.78722		-50.123	5.123	129.877	2.26678		-20.45	24.55	159.55	2.78467
-38.66	6.34	141.34	2.46685		-69.905	24.905	110.095	1.92152		-50.194	5.194	129.806	2.26554		-20.2	24.8	159.8	2.78904
-51.459	6.459	128.541	2.24346		-20.022	24.978	159.978	2.79214		-39.806	5.194	140.194	2.44685		-69.88	24.88	110.12	1.92196
-51.483	6.483	128.517	2.24304		-19.983	25.017	160.017	2.79282		-50.194	5.194	129.806	2.26554		-70.067	25.067	109.933	1.91869
-51.499	6.499	128.501	2.24277		-70.128	25.128	109.872	1.91763		-50.285	5.285	129.715	2.26395		-70.626	25.626	109.374	1.90894
-51.499	6.499	128.501	2.24277		-70.292	25.292	109.708	1.91477		-50.29	5.29	129.71	2.26387		-19.204	25.796	160.796	2.80642
-38.454	6.546	141.546	2.47044		-19.44	25.56	160.56	2.8023		-39.699	5.301	140.301	2.44871		-70.844	25.844	109.156	1.90513
-51.582	6.582	128.418	2.24132		-70.821	25.821	109.179	1.90553		-50.366	5.366	129.634	2.26254		-18.687	26.313	161.313	2.81544
-51.582	6.582	128.418	2.24132		-19.093	25.907	160.907	2.80836		-39.56	5.44	140.44	2.45114		-18.246	26.754	161.754	2.82314
-51.613	6.613	128.387	2.24078		-19.047	25.953	160.953	2.80916		-50.44	5.44	129.56	2.26125		-17.993	27.007	162.007	2.82756
-51.633	6.633	128.367	2.24043		-19.047	25.953	160.953	2.80916		-50.464	5.464	129.536	2.26083		-17.969	27.031	162.031	2.82797
-38.29	6.71	141.71	2.47331		-18.97	26.03	161.03	2.8105		-39.523	5.477	140.477	2.45179		-72.121	27.121	107.879	1.88284
-51.843	6.843	128.157	2.23676		-71.095	26.095	108.905	1.90075		-50.749	5.749	129.251	2.25586		-72.35	27.35	107.65	1.87885
-51.892	6.892	128.108	2.23591		-18.886	26.114	161.114	2.81197		-39.207	5.793	140.793	2.4573		-17.501	27.499	162.499	2.83614
-51.953	6.953	128.047	2.23484		-18.825	26.175	161.175	2.81303		-50.845	5.845	129.155	2.25418		-16.844	28.156	163.156	2.84761
-37.999	7.001	142.001	2.47838		-18.741	26.259	161.259	2.8145		-50.845	5.845	129.155	2.25418		-16.699	28.301	163.301	2.85014
-52.284	7.284	127.716	2.22906		-71.342	26.342	108.658	1.89644		-39.072	5.928	140.928	2.45966		-73.355	28.355	106.645	1.86131
-52.352	7.352	127.648	2.22788		-71.358	26.358	108.642	1.89616		-39.036	5.964	140.964	2.46029		-73.402	28.402	106.598	1.86049
-37.619	7.381	142.381	2.48502		-18.591	26.409	161.409	2.81712		-38.841	6.159	141.159	2.46369		-16.504	28.496	163.496	2.85354
-52.595	7.595	127.405	2.22364		-71.565	26.565	108.435	1.89255		-51.248	6.248	128.752	2.24715		-15.876	29.124	164.124	2.8645
-52.667	7.667	127.333	2.22238		-18.435	26.565	161.565	2.81984		-38.746	6.254	141.254	2.46535		-74.181	29.181	105.819	1.84689
-37.284	7.716	142.716	2.49086		-18.004	26.996	161.996	2.82736		-38.66	6.34	141.34	2.46685		-74.291	29.291	105.709	1.84497
-37.131	7.869	142.869	2.49353		-17.949	27.051	162.051	2.82832		-38.66	6.34	141.34	2.46685		-15.313	29.687	164.687	2.87433
-52.883	7.883	127.117	2.21861		-72.429	27.429	107.571	1.87747		-51.429	6.429	128.571	2.24399		-74.846	29.846	105.154	1.83528
-37.042	7.958	142.958	2.49509		-72.44	27.44	107.56	1.87728		-38.53	6.47	141.47	2.46912		-74.899	29.899	105.101	1.83436
-36.87	8.13	143.13	2.49809		-17.43	27.57	162.57	2.83738		-51.597	6.597	128.403	2.24106		-75.192	30.192	104.808	1.82924
-53.13	8.13	126.87	2.2143		-72.646	27.646	107.354	1.87368		-38.333	6.667	141.667	2.47256		-14.444	30.556	165.556	2.8895
-53.286	8.286	126.714	2.21158		-72.688	27.688	107.312	1.87295		-38.199	6.801	141.801	2.47489		-75.7	30.7	104.3	1.82038
-53.584	8.584	126.416	2.20638		-72.897	27.897	107.103	1.8693		-51.892	6.892	128.108	2.23591		-13.671	31.329	166.329	2.90299
-36.384	8.616	143.616	2.50657		-16.587	28.413	163.413	2.85209		-51.973	6.973	128.027	2.23449		-13.643	31.357	166.357	2.90348
-53.653	8.653	126.347	2.20517		-73.496	28.496	106.504	1.85885		-37.823	7.177	142.177	2.48146		-13.643	31.357	166.357	2.90348
-36.209	8.791	143.791	2.50963		-73.652	28.652	106.348	1.85612		-37.794	7.206	142.206	2.48196		-13.478	31.522	166.522	2.90636
-35.929	9.071	144.071	2.51451		-16.189	28.811	163.811	2.85904		-37.747	7.253	142.253	2.48278		-76.938	31.938	103.062	1.79877
-35.882	9.118	144.118	2.51533		-73.811	28.811	106.189	1.85335		-37.694	7.306	142.306	2.48371		-77.093	32.093	102.907	1.79607
-35.803	9.197	144.197	2.51671		-15.725	29.275	164.275	2.86714		-37.694	7.306	142.306	2.48371		-77.229	32.229	102.771	1.79369
-35.538	9.462	144.462	2.52134		-74.65	29.65	105.35	1.8387		-52.306	7.306	127.694	2.22868		-77.675	32.675	102.325	1.78591
-54.462	9.462	125.538	2.19105		-74.699	29.699	105.301	1.83785		-52.386	7.386	127.614	2.22728		-78.69	33.69	101.31	1.76819
-35.538	9.462	144.462	2.52134		-74.846	29.846	105.154	1.83528		-52.481	7.481	127.519	2.22563		-11.206	33.794	168.794	2.94601
-35.455	9.545	144.545	2.52279		-75.256	30.256	104.744	1.82813		-52.487	7.487	127.513	2.22552		-78.93	33.93	101.07	1.764
-35.395	9.605	144.605	2.52383		-75.556	30.556	104.444	1.82289		-37.432	7.568	142.568	2.48828		-10.766	34.234	169.234	2.95369
-54.782	9.782	125.218	2.18547		-75.735	30.735	104.265	1.81977		-37.304	7.696	142.696	2.49052		-79.418	34.418	100.582	1.75549
-54.846	9.846	125.154	2.18435		-14.25	30.75	165.75	2.89288		-37.185	7.815	142.815	2.49259		-79.592	34.592	100.408	1.75245
-54.866	9.866	125.134	2.184		-75.964	30.964	104.036	1.81577		-52.853	7.853	127.147	2.21913		-9.926	35.074	170.074	2.96835
-34.992	10.008	145.008	2.53087		-75.964	30.964	104.036	1.81577		-52.853	7.853	127.147	2.21913		-80.256	35.256	99.744	1.74086
-55.176	10.176	124.824	2.17859		-13.966	31.034	166.034	2.89784		-37.126	7.874	142.874	2.49362		-9.713	35.287	170.287	2.97207
-34.651	10.349	145.349	2.53682		-76.399	31.399	103.601	1.80818		-37.073	7.927	142.927	2.49455		-80.34	35.34	99.66	1.7394
-34.548	10.452	145.452	2.53862		-13.431	31.569	166.569	2.90718		-52.958	7.958	127.042	2.2173		-80.34	35.34	99.66	1.7394
-34.144	10.856	145.856	2.54567		-13.241	31.759	166.759	2.91049		-53.032	8.032	126.968	2.21601		-80.77	35.77	99.23	1.73189
-56.004	11.004	123.996	2.16414		-12.848	32.152	167.152	2.91735		-53.13	8.13	126.87	2.2143		-9.189	35.811	170.811	2.98121
-33.944	11.056	146.056	2.54916		-77.164	32.164	102.836	1.79483		-53.267	8.267	126.733	2.21191		-80.91	35.91	99.09	1.72945
-56.056	11.056	123.944	2.16323		-77.8	32.8	102.2	1.78373		-36.591	8.409	143.409	2.50296		-81.051	36.051	98.949	1.72699
-33.906	11.094	146.094	2.54982		-12.095	32.905	167.905	2.9305		-53.696	8.696	126.304	2.20442		-8.794	36.206	171.206	2.98811
-33.887	11.113	146.113	2.55015		-77.943	32.943	102.057	1.78123		-53.696	8.696	126.304	2.20442		-8.403	36.597	171.597	2.99493
-33.69	11.31	146.31	2.55359		-11.889	33.111	168.111	2.93409		-53.771	8.771	126.229	2.20311		-8.227	36.773	171.773	2.998
-56.31	11.31	123.69	2.1588		-78.132	33.132	101.868	1.77793		-53.807	8.807	126.193	2.20248		-81.964	36.964	98.036	1.71105
-56.535	11.535	123.465	2.15487		-11.514	33.486	168.486	2.94064		-36.18	8.82	143.82	2.51013		-82.011	37.011	97.989	1.71023
-56.739	11.739	123.261	2.15131		-11.386	33.614	168.614	2.94287		-53.924	8.924	126.076	2.20044		-7.431	37.569	172.569	3.0119
-33.092	11.908	146.908	2.56403		-11.113	33.887	168.887	2.94763		-53.973	8.973	126.027	2.19959		-6.981	38.019	173.019	3.01975
-32.784	12.216	147.216	2.5694		-11.113	33.887	168.887	2.94763		-53.973	8.973	126.027	2.19959		-83.211	38.211	96.789	1.68929
-32.764	12.236	147.236	2.56975		-10.491	34.509	169.509	2.95849		-54.071	9.071	125.929	2.19788		-6.754	38.246	173.246	3.02371
-32.735	12.265	147.265	2.57026		-9.638	35.362	170.362	2.97338		-35.863	9.137	144.137	2.51567		-6.419	38.581	173.581	3.02956
-32.217	12.783	147.783	2.5793		-9.293	35.707	170.707	2.9794		-35.838	9.162	144.162	2.5161		-6.254	38.746	173.746	3.03244
-31.608	13.392	148.392	2.58993		-80.981	35.981	99.019	1.72821		-54.335	9.335	125.665	2.19327		-6.009	38.991	173.991	3.03672
-31.504	13.496	148.496	2.59174		-8.902	36.098	171.098	2.98622		-54.605	9.605	125.395	2.18856		-83.991	38.991	96.009	1.67567
-31.345	13.655	148.655	2.59452		-8.746	36.254	171.254	2.98895		-35.242	9.758	144.758	2.5265		-5.528	39.472	174.472	3.04511
-31.079	13.921	148.921	2.59916		-7.853	37.147	172.147	3.00453		-54.782	9.782	125.218	2.18547		-5.511	39.489	174.489	3.04541
-59.036	14.036	120.964	2.11122		-82.593	37.593	97.407	1.70007		-34.926	10.074	145.074	2.53202		-4.994	40.006	175.006	3.05443
-59.036	14.036	120.964	2.11122		-82.648	37.648	97.352	1.69911		-34.54	10.46	145.46	2.53876		-4.879	40.121	175.121	3.05644
-59.146	14.146	120.854	2.1093		-7.23	37.77	172.77	3.01541		-34.177	10.823	145.823	2.54509		-85.236	40.236	94.764	1.65394
-59.642	14.642	120.358	2.10064		-83.019	38.019	96.981	1.69264		-33.871	11.129	146.129	2.55043		-4.135	40.865	175.865	3.06942
-59.689	14.689	120.311	2.09982		-6.941	38.059	173.059	3.02045		-56.149	11.149	123.851	2.16161		-85.914	40.914	94.086	1.64211
-59.689	14.689	120.311	2.09982		-6.934	38.066	173.066	3.02057		-56.785	11.785	123.215	2.15051		-86.186	41.186	93.814	1.63736
-29.836	15.164	150.164	2.62086		-83.541	38.541	96.459	1.68353		-33.158	11.842	146.842	2.56288		-3.489	41.511	176.511	3.0807
-29.659	15.341	150.341	2.62395		-5.974	39.026	174.026	3.03733		-32.6	12.4	147.4	2.57262		-3.27	41.73	176.73	3.08452
-60.945	15.945	119.055	2.0779		-5.839	39.161	174.161	3.03968		-57.693	12.693	122.307	2.13466		-2.517	42.483	177.483	3.09766
-60.945	15.945	119.055	2.0779		-84.508	39.508	95.492	1.66665		-57.771	12.771	122.229	2.1333		-2.463	42.537	177.537	3.09861
-61.004	16.004	118.996	2.07687		-5.274	39.726	174.726	3.04954		-32.196	12.804	147.804	2.57967		-2.411	42.589	177.589	3.09951
-28.989	16.011	151.011	2.63564		-4.635	40.365	175.365	3.0607		-58.627	13.627	121.373	2.11836		-2.347	42.653	177.653	3.10063
-28.551	16.449	151.449	2.64328		-4.497	40.503	175.503	3.06311		-58.749	13.749	121.251	2.11623		-87.678	42.678	92.322	1.61132
-61.526	16.526	118.474	2.06776		-4.332	40.668	175.668	3.06598		-31.185	13.815	148.815	2.59731		-2.314	42.686	177.686	3.10121
-28.202	16.798	151.798	2.64937		-85.84	40.84	94.16	1.6434		-30.685	14.315	149.315	2.60604		-1.878	43.122	178.122	3.10882
-62.038	17.038	117.962	2.05883		-85.996	40.996	94.004	1.64068		-30.669	14.331	149.331	2.60632		-89.318	44.318	90.682	1.5827
-62.103	17.103	117.897	2.05769		-3.918	41.082	176.082	3.07321		-30.426	14.574	149.574	2.61056		-91.042	46.042	88.958	1.55261
-62.319	17.319	117.681	2.05392		-3.814	41.186	176.186	3.07503		-30.399	14.601	149.601	2.61103		-92.203	47.203	87.797	1.53235
-27.553	17.447	152.447	2.6607		-3.814	41.186	176.186	3.07503		-30.311	14.689	149.689	2.61257		2.643	47.643	182.643	3.18772
-62.668	17.668	117.332	2.04783		-86.468	41.468	93.532	1.63244		-59.744	14.744	120.256	2.09886		-92.684	47.684	87.316	1.52395
-27.216	17.784	152.784	2.66658		-3.468	41.532	176.532	3.08106		-59.744	14.744	120.256	2.09886		-93.504	48.504	86.496	1.50964
-63.034	18.034	116.966	2.04144		-3.013	41.987	176.987	3.08901		-59.744	14.744	120.256	2.09886		3.545	48.545	183.545	3.20346
-63.435	18.435	116.565	2.03444		-87.274	42.274	92.726	1.61837		-29.932	15.068	150.068	2.61918		-93.865	48.865	86.135	1.50334
-63.719	18.719	116.281	2.02949		-87.455	42.455	92.545	1.61521		-29.745	15.255	150.255	2.62244		4.151	49.151	184.151	3.21404
-64.134	19.134	115.866	2.02224		-87.879	42.879	92.121	1.60781		-29.495	15.505	150.505	2.62681		-94.764	49.764	85.236	1.48765
-64.148	19.148	115.852	2.022		-1.828	43.172	178.172	3.10969		-28.887	16.113	151.113	2.63742		5.042	50.042	185.042	3.22959
-25.852	19.148	154.148	2.69039		-1.818	43.182	178.182	3.10986		-61.144	16.144	118.856	2.07443		-95.262	50.262	84.738	1.47896
-64.179	19.179	115.821	2.02146		-1.637	43.363	178.363	3.11302		-61.504	16.504	118.496	2.06815		-95.505	50.505	84.495	1.47472
-24.55	20.45	155.45	2.71311		-1.232	43.768	178.768	3.12009		-28.179	16.821	151.821	2.64978		-95.641	50.641	84.359	1.47234
-24.305	20.695	155.695	2.71739		-1.169	43.831	178.831	3.12119		-27.408	17.592	152.592	2.66323		6.189	51.189	186.189	3.24961
-65.966	20.966	114.034	1.99027		-0.562	44.438	179.438	3.13178		-62.632	17.632	117.368	2.04846		6.459	51.459	186.459	3.25432
-23.962	21.038	156.038	2.72338		0	45	180	3.14159		-27.15	17.85	152.85	2.66774		7.334	52.334	187.334	3.2696
-23.703	21.297	156.297	2.7279		-90	45	90	1.5708		-63.122	18.122	116.878	2.03991		7.512	52.512	187.512	3.2727
-23.552	21.448	156.448	2.73053		0	45	180	3.14159		-26.878	18.122	153.122	2.67248		7.815	52.815	187.815	3.27799
-23.471	21.529	156.529	2.73195		0	45	180	3.14159		-63.189	18.189	116.811	2.03874		10.192	55.192	190.192	3.31948
-66.682	21.682	113.318	1.97777		-90	45	90	1.5708		-26.565	18.435	153.435	2.67795		-100.751	55.751	79.249	1.38316
-23.199	21.801	156.801	2.73669		-91.637	46.637	88.363	1.54223		-25.75	19.25	154.25	2.69217		-101.31	56.31	78.69	1.3734
-67.203	22.203	112.797	1.96868		2.603	47.603	182.603	3.18702		-25.436	19.564	154.564	2.69765		-101.611	56.611	78.389	1.36815
-22.479	22.521	157.521	2.74926		-92.663	47.663	87.337	1.52432		-25.017	19.983	154.983	2.70496		11.619	56.619	191.619	3.34438
-22.166	22.834	157.834	2.75472		-93.406	48.406	86.594	1.51135		-65.799	20.799	114.201	1.99318		11.813	56.813	191.813	3.34777
-21.801	23.199	158.199	2.76109		-93.652	48.652	86.348	1.50706		-24.146	20.854	155.854	2.72017		-102.043	57.043	77.957	1.36061
-21.557	23.443	158.443	2.76535		4	49	184	3.21141		-23.962	21.038	156.038	2.72338		-102.265	57.265	77.735	1.35673
-21.393	23.607	158.607	2.76821		-94.16	49.16	85.84	1.49819		-23.663	21.337	156.337	2.7286		-102.45	57.45	77.55	1.3535
-68.908	23.908	111.092	1.93892		4.185	49.185	184.185	3.21463		-66.732	21.732	113.268	1.9769		12.947	57.947	192.947	3.36756
-20.943	24.057	159.057	2.77607		-94.316	49.316	85.684	1.49547		-23.025	21.975	156.975	2.73973		-103.761	58.761	76.239	1.33062
-69.102	24.102	110.898	1.93554		-94.97	49.97	85.03	1.48405		-22.964	22.036	157.036	2.7408		-103.815	58.815	76.185	1.32968
-69.291	24.291	110.709	1.93224		-95.013	50.013	84.987	1.4833		-22.341	22.659	157.659	2.75167		-104.036	59.036	75.964	1.32582
-20.624	24.376	159.376	2.78164		5.194	50.194	185.194	3.23225		-22.306	22.694	157.694	2.75228		-104.226	59.226	75.774	1.32251
-20.045	24.955	159.955	2.79174		5.315	50.315	185.315	3.23436		-22.011	22.989	157.989	2.75743		-105.376	60.376	74.624	1.30243
-18.232	26.768	161.768	2.82338		5.877	50.877	185.877	3.24417		-21.801	23.199	158.199	2.76109		-105.803	60.803	74.197	1.29498
-71.811	26.811	108.189	1.88825		6.072	51.072	186.072	3.24757		-20.638	24.362	159.362	2.78139		16.189	61.189	196.189	3.42414
-17.819	27.181	162.181	2.83059		-96.147	51.147	83.853	1.46351		-19.604	25.396	160.396	2.79944		16.39	61.39	196.39	3.42765
-17.418	27.582	162.582	2.83759		6.183	51.183	186.183	3.24951		-19.398	25.602	160.602	2.80303		-106.504	61.504	73.496	1.28275
-72.734	27.734	107.266	1.87214		7.125	52.125	187.125	3.26595		-19.179	25.821	160.821	2.80686		-106.535	61.535	73.465	1.28221
-16.928	28.072	163.072	2.84614		8.471	53.471	188.471	3.28944		-19.16	25.84	160.84	2.80719		-106.699	61.699	73.301	1.27934
-15.461	29.539	164.539	2.87175		-100.008	55.008	79.992	1.39612		-18.753	26.247	161.247	2.81429		-106.858	61.858	73.142	1.27657
-76.608	31.608	103.392	1.80453		10.84	55.84	190.84	3.33079		-18.682	26.318	161.318	2.81553		-106.928	61.928	73.072	1.27535
-76.701	31.701	103.299	1.80291		-100.886	55.886	79.114	1.3808		-18.13	26.87	161.87	2.82516		-107.038	62.038	72.962	1.27343
-77.196	32.196	102.804	1.79427		11.07	56.07	191.07	3.3348		-16.975	28.025	163.025	2.84532		17.879	62.879	197.879	3.45364
-78.69	33.69	101.31	1.76819		11.497	56.497	191.497	3.34225		-73.229	28.229	106.771	1.86351		-109.134	64.134	70.866	1.23685
-10.954	34.046	169.046	2.95041		12.011	57.011	192.011	3.35122		-73.61	28.61	106.39	1.85686		-109.359	64.359	70.641	1.23292
-79.796	34.796	100.204	1.74889		-102.031	57.031	77.969	1.36082		-74.268	29.268	105.732	1.84537		-109.983	64.983	70.017	1.22203
-80.096	35.096	99.904	1.74365		12.171	57.171	192.171	3.35402		-75.964	30.964	104.036	1.81577		19.983	64.983	199.983	3.49036
-9.335	35.665	170.665	2.97867		-102.295	57.295	77.705	1.35621		-11.31	33.69	168.69	2.9442		-109.983	64.983	70.017	1.22203
-80.981	35.981	99.019	1.72821		12.426	57.426	192.426	3.35847		-80.538	35.538	99.462	1.73594		-110.225	65.225	69.775	1.2178
-8.807	36.193	171.193	2.98788		-102.758	57.758	77.242	1.34813		-8.448	36.552	171.552	2.99415		-110.225	65.225	69.775	1.2178
-7.765	37.235	172.235	3.00607		13.069	58.069	193.069	3.36969		-7.326	37.674	172.674	3.01373		-110.45	65.45	69.55	1.21388
-83.746	38.746	96.254	1.67995		13.339	58.339	193.339	3.3744		-82.942	37.942	97.058	1.69398		20.638	65.638	200.638	3.50179
-84.738	39.738	95.262	1.66264		14.47	59.47	194.47	3.39414		-83.29	38.29	96.71	1.68791		20.746	65.746	200.746	3.50368
-5.194	39.806	174.806	3.05094		14.517	59.517	194.517	3.39496		-6.379	38.621	173.621	3.03026		21.038	66.038	201.038	3.50878
-5.08	39.92	174.92	3.05293		14.72	59.72	194.72	3.39851		-6.34	38.66	173.66	3.03094		21.413	66.413	201.413	3.51532
-85.462	40.462	94.538	1.65		-104.826	59.826	75.174	1.31203		-6.34	38.66	173.66	3.03094		21.801	66.801	201.801	3.52209
-85.795	40.795	94.205	1.64419		15.619	60.619	195.619	3.4142		-4.574	40.426	175.426	3.06176		-112.329	67.329	67.671	1.18108
-3.945	41.055	176.055	3.07274		15.709	60.709	195.709	3.41577		-85.601	40.601	94.399	1.64757		-112.782	67.782	67.218	1.17318
-3.366	41.634	176.634	3.08284		15.832	60.832	195.832	3.41791		-3.614	41.386	176.386	3.07852		22.932	67.932	202.932	3.54183
-88.091	43.091	91.909	1.60411		-106.032	61.032	73.968	1.29099		-89.236	44.236	90.764	1.58413		23.962	68.962	203.962	3.55981
-89.045	44.045	90.955	1.58746		-107.949	62.949	72.051	1.25753		1.818	46.818	181.818	3.17332		24.057	69.057	204.057	3.56147
-0.785	44.215	179.215	3.12789		-108.034	63.034	71.966	1.25604		2.675	47.675	182.675	3.18828		-114.179	69.179	65.821	1.14879
0	45	180	3.14159		18.677	63.677	198.677	3.46757		-93.576	48.576	86.424	1.50838		-114.52	69.52	65.48	1.14284
0	45	180	3.14159		-109.179	64.179	70.821	1.23606		3.576	48.576	183.576	3.20401		25.084	70.084	205.084	3.57939
-91.432	46.432	88.568	1.5458		-109.179	64.179	70.821	1.23606		4.205	49.205	184.205	3.21498		25.56	70.56	205.56	3.5877
-93.468	48.468	86.532	1.51027		20.362	65.362	200.362	3.49698		-94.399	49.399	85.601	1.49402		-115.71	70.71	64.29	1.12207
-93.945	48.945	86.055	1.50194		20.45	65.45	200.45	3.49851		-95.964	50.964	84.036	1.4667		-116.996	71.996	63.004	1.09963
4.708	49.708	184.708	3.22376		-111.038	66.038	68.962	1.20361		7.595	52.595	187.595	3.27415		27.051	72.051	207.051	3.61372
5.301	50.301	185.301	3.23411		-112.036	67.036	67.964	1.1862		-98.326	53.326	81.674	1.42548		27.848	72.848	207.848	3.62763
5.886	50.886	185.886	3.24432		-112.166	67.166	67.834	1.18393		8.881	53.881	188.881	3.2966		28.867	73.867	208.867	3.64542
-96.442	51.442	83.558	1.45836		-112.249	67.249	67.751	1.18248		10.211	55.211	190.211	3.31981		29.521	74.521	209.521	3.65683
7.125	52.125	187.125	3.26595		-112.574	67.574	67.426	1.17681		-100.911	55.911	79.089	1.38036		30.192	75.192	210.192	3.66854
-97.4	52.4	82.6	1.44164		-113.86	68.86	66.14	1.15436		11.427	56.427	191.427	3.34103		30.619	75.619	210.619	3.676
7.549	52.549	187.549	3.27335		24.114	69.114	204.114	3.56246		11.575	56.575	191.575	3.34361		-120.784	75.784	59.216	1.03351
-97.97	52.97	82.03	1.43169		24.274	69.274	204.274	3.56525		-102.095	57.095	77.905	1.3597		-121.504	76.504	58.496	1.02095
-98.427	53.427	81.573	1.42372		25.408	70.408	205.408	3.58505		12.995	57.995	192.995	3.3684		31.866	76.866	211.866	3.69776
8.973	53.973	188.973	3.2982		25.427	70.427	205.427	3.58538		-103.299	58.299	76.701	1.33868		-122.276	77.276	57.724	1.00747
-99.039	54.039	80.961	1.41304		25.769	70.769	205.769	3.59135		-104.25	59.25	75.75	1.32209		-122.735	77.735	57.265	0.999463
9.462	54.462	189.462	3.30674		-116.232	71.232	63.768	1.11296		-104.621	59.621	75.379	1.31561		-123.44	78.44	56.56	0.987158
9.951	54.951	189.951	3.31527		-117.3	72.3	62.7	1.09432		15.124	60.124	195.124	3.40556		-123.69	78.69	56.31	0.982795
-100.008	55.008	79.992	1.39612		-119.055	74.055	60.945	1.06369		15.173	60.173	195.173	3.40641		33.69	78.69	213.69	3.72959
-102.529	57.529	77.471	1.35212		-120.964	75.964	59.036	1.03037		16.348	61.348	196.348	3.42692		-125.538	80.538	54.462	0.950541
-102.609	57.609	77.391	1.35073		-121.139	76.139	58.861	1.02732		-107.684	62.684	72.316	1.26215		36.87	81.87	216.87	3.7851
-105.422	60.422	74.578	1.30163		-121.849	76.849	58.151	1.01493		18.138	63.138	198.138	3.45816		-128.367	83.367	51.633	0.901166
-105.461	60.461	74.539	1.30095		-122.005	77.005	57.995	1.0122		21.557	66.557	201.557	3.51783		-128.811	83.811	51.189	0.893417
16.144	61.144	196.144	3.42336		-122.196	77.196	57.804	1.00887		-111.571	66.571	68.429	1.19431		-128.956	83.956	51.044	0.890886
-106.144	61.144	73.856	1.28903		32.55	77.55	212.55	3.7097		-111.801	66.801	68.199	1.1903		-129.341	84.341	50.659	0.884166
16.209	61.209	196.209	3.42449		33.896	78.896	213.896	3.73319		22.62	67.62	202.62	3.53639		-129.352	84.352	50.648	0.883974
18.122	63.122	198.122	3.45788		33.944	78.944	213.944	3.73403		23.085	68.085	203.085	3.5445		40.101	85.101	220.101	3.84149
19.44	64.44	199.44	3.48088		34.019	79.019	214.019	3.73534		24.286	69.286	204.286	3.56546		40.135	85.135	220.135	3.84208
-109.722	64.722	70.278	1.22658		-124.114	79.114	55.886	0.975395		-116.131	71.131	63.869	1.11472		-130.696	85.696	49.304	0.860517
19.747	64.747	199.747	3.48624		-125.311	80.311	54.689	0.954503		-117.031	72.031	62.969	1.09902		41.424	86.424	221.424	3.86458
-110.136	65.136	69.864	1.21936		35.538	80.538	215.538	3.76185		-117.121	72.121	62.879	1.09745		-131.576	86.576	48.424	0.845158
20.376	65.376	200.376	3.49722		35.803	80.803	215.803	3.76647		28.523	73.523	208.523	3.63941		-131.855	86.855	48.145	0.840289
-110.956	65.956	69.044	1.20505		37.093	82.093	217.093	3.78899		-119.745	74.745	60.255	1.05165		-132.797	87.797	47.203	0.823848
21.949	66.949	201.949	3.52467		37.104	82.104	217.104	3.78918		-119.836	74.836	60.164	1.05006		-133.025	88.025	46.975	0.819868
24.326	69.326	204.326	3.56616		-127.875	82.875	52.125	0.909753		-120.784	75.784	59.216	1.03351		-133.409	88.409	46.591	0.813166
-114.842	69.842	65.158	1.13722		-130.156	85.156	49.844	0.869942		-120.854	75.854	59.146	1.03229		-134.193	89.193	45.807	0.799483
26.147	71.147	206.147	3.59794		-132.754	87.754	47.246	0.824598		-121.891	76.891	58.109	1.01419		-135	90	45	0.785398
26.2	71.2	206.2	3.59887		-132.769	87.769	47.231	0.824336		32.347	77.347	212.347	3.70615		45.939	90.939	225.939	3.94338
-117.277	72.277	62.723	1.09472		-134.384	89.384	45.616	0.796149		32.471	77.471	212.471	3.70832		-136.577	91.577	43.423	0.757874
29.846	74.846	209.846	3.6625		46.701	91.701	226.701	3.95668		-123.906	78.906	56.094	0.979025		-137.406	92.406	42.594	0.743406
30.069	75.069	210.069	3.6664		-136.975	91.975	43.025	0.750928		35.272	80.272	215.272	3.75721		47.603	92.603	227.603	3.97242
30.816	75.816	210.816	3.67943		-137.161	92.161	42.839	0.747682		35.417	80.417	215.417	3.75974		-139.554	94.554	40.446	0.705916
-123.69	78.69	56.31	0.982795		47.891	92.891	227.891	3.97745		-128.157	83.157	51.843	0.904831		-140.042	95.042	39.958	0.697399
35.972	80.972	215.972	3.76942		-138.366	93.366	41.634	0.72665		-128.66	83.66	51.34	0.896052		-142.431	97.431	37.569	0.655703
-126.327	81.327	53.673	0.936771		-140.332	95.332	39.668	0.692337		38.797	83.797	218.797	3.81873		-142.633	97.633	37.367	0.652177
-128.784	83.784	51.216	0.893888		-140.44	95.44	39.56	0.690452		-129.245	84.245	50.755	0.885842		-142.745	97.745	37.255	0.650222
38.904	83.904	218.904	3.8206		-141.216	96.216	38.784	0.676908		-131.76	86.76	48.24	0.841947		-145.008	100.008	34.992	0.610726
-130.533	85.533	49.467	0.863362		-144.638	99.638	35.362	0.617183		-133.668	88.668	46.332	0.808646		-145.305	100.305	34.695	0.605542
40.601	85.601	220.601	3.85021		-145.176	100.176	34.824	0.607793		-135	90	45	0.785398		-149.199	104.199	30.801	0.537579
-131.309	86.309	48.691	0.849818		56.023	101.023	236.023	4.11938		45	90	225	3.92699		-152.241	107.241	27.759	0.484486
-131.326	86.326	48.674	0.849522		-147.031	102.031	32.969	0.575418		-140.856	95.856	39.144	0.683192		-154.179	109.179	25.821	0.450661
-143.696	98.696	36.304	0.633624		-150.068	105.068	29.932	0.522412		-144.866	99.866	35.134	0.613204		-154.747	109.747	25.253	0.440748
60.046	105.046	240.046	4.18959		73.301	118.301	253.301	4.42094		63.97	108.97	243.97	4.25808		-162.474	117.474	17.526	0.305886

## Sheet: Figure 3
Figure 3b	BRCA1-positive foci per µm2 nucleus area in BRCA1 mutant/+ MCF10A cells
sham	BRCA1 foci per µm2																30 min post 1 Gy	BRCA1 foci per µm2
Parental	Exon 10	ΔExon 2-3	185delAG	C61G	C64R	D67Y	R71G	L246V	S316G	Q356R	I379M	A1708E	5382insG	R1835X	W1837R		Parental	Exon 10	ΔExon 2-3	185delAG	C61G	C64R	D67Y	R71G	L246V	S316G	Q356R	I379M	A1708E	5382insG	R1835X	W1837R
0.184815	0.128651	0.060681	0.092525	0	0	0.518888	0.093957	0.120958	0.021291	0	0.234894	0.056099	0.033868	0.372684	0.17476		0.280373	0.288042	0.150035	0.155992	0.178298	0.057791	0.338908	0.337809	0.528425	0	0.22558	0.393747	0.24468	0.273161	0.423356	0.547496
0.314772	0.301521	0.106457	0.089018	0	0.06008	0.203968	0.068308	0.266868	0	0.119764	0.230851	0.096065	0.14334	0.202495	0.223822		0.586555	0.571111	0.240585	0.328373	0.213054	0.114673	0.271126	0.753278	0.596858	0	0.170531	0.311716	0.251962	0.194698	0.619717	0.427618
0.677367	0.294804	0.26193	0.025161	0.274436	0.049401	0.247117	0.252837	0.160248	0	0.118018	0.333343	0	0.056623	0.330986	0.097089		0.53385	0.702089	0.232324	0.377009	0.157102	0	0.430504	0.443022	0.912109	0	0.316596	0.424011	0.290603	0.286681	0.598643	0.356447
0.372684	0	0.064784	0.090232	0.070559	0.098535	0.318439	0.135684	0.421313	0	0.268201	0.36048	0.122176	0.059105	0.128199	0.111002		0.268587	0.562835	0.222003	0.214799	0.214378	0.29892	0.452023	0.781296	0.587233	0.04023	0.204083	0.326826	0.240055	0.107294	0.622135	0.609578
0.24032	0.120425	0.051864	0.135096	0.205697	0.074151	0.149012	0.109335	0.226844	0	0.707581	0	0.089237	0.035486	0.16809	0.559269		0.281923	0.250517	0.227315	0.289723	0.1664	0.044239	0.41478	0.488706	0.560639	0	0.263829	0.542557	0.362273	0.22708	0.455105	0.315812
0.205698	0.210453	0.067548	0	0.206475	0	0.469353	0.207337	0.159686	0	0.155459	0.231655	0.067423	0.044455	0.416572	0.136191		0.370705	0.769437	0.542252	0.289338	0.252336	0.104622	0.27672	0.556704	0.58429	0	0.374187	0.642351	0.189381	0.228266	0.607771	0.350564
0.379749	0.125115	0	0.12533	0	0.051424	0.23403	0.216901	0.228265	0.036372	0	0.378926	0.049603	0.064669	0.39052	0.145828		0.742372	0.858262	0.410146	0.252311	0.195861	0	0.18227	0.454631	0.389915	0.047284	0.383247	0.341116	0.195325	0.37729	0.667489	0.53711
0.273063	0.717643	0	0.084376	0	0.125981	0.523861	0.161996	0.150293	0.049738	0.124686	0.096065	0.172552	0.102704	0.386638	0.195745		0.361502	0.577341	0.182591	0.143765	0.113954	0.168819	0.376899	0.366417	0.401296	0.078721	0.298604	0.243332	0.38215	0.136531	0.632474	0.401748
0.204772	0.219109	0.200874	0.025161	0.062344	0.18735	0.494232	0.271198	0.354771	0	0.157102	0.144249	0.097741	0.030907	0.317517	0.199225		0.801241	0.628715	0.148153	0.138787	0.283058	0.12016	0.481699	0.432576	0.448565	0.100437	0.536074	0.442847	0.278535	0.455105	0.637349	0.493217
0.168819	0.27652	0.291734	0.219549	0	0	0.367761	0.116507	0.430868	0.044346	0.088801	0.320074	0.066621	0	0.335702	0.145199		0.606809	0.662834	0.319372	0.14946	0.144478	0.168297	0.100715	0.347575	0.718928	0.048739	0.363478	0.647636	0.165869	0.194282	0.398998	0.158643
0.233887	0.359294	0.13518	0.111682	0.146023	0.049267	0.247676	0.227553	0.228624	0.057111	0.224282	0.094896	0.138085	0.265755	0.281147	0.116881		0.216533	0.63411	0.316901	0.261932	0.355994	0.103728	0.498064	0.343072	0.357165	0.044893	0.455104	0.597711	0.153299	0.338159	0.633742	0.387736
0.448302	0.242453	0	0.061191	0.132395	0.071389	0.357529	0.233089	0.261125	0	0.106666	0.158989	0.18227	0	0.277021	0.529054		0.506994	0.528617	0.325723	0.338509	0.272213	0.051717	0.3589	0.472222	0.396407	0	0.369254	0.572667	0.224282	0.212088	0.493785	0.512073
0.514971	0.155592	0.353823	0.257694	0.039318	0.057883	0.296305	0.165118	0.311479	0	0.215434	0.265201	0.155591	0.151955	0.387323	0.229225		0.780395	0.864127	0.25486	0.28643	0.243187	0.061501	0.342507	0.374486	0.39373	0.04534	0.369254	0.630699	0.259751	0.209588	0.665602	0.261304
0.265756	0.422262	0.06245	0.16049	0.128048	0.222681	0.478608	0.093715	0.113422	0	0.076488	0.57791	0.105024	0.105634	0.140982	0.563847		0.435791	0.80222	0.216202	0.459525	0.147659	0.13034	0.403316	0.509484	0.413145	0.034315	0.409852	0.585417	0.271367	0.223561	0.795976	0.451717
0.463066	0.297384	0.045228	0.08194	0.054422	0	0.404165	0.195861	0.196166	0	0.175886	0.380908	0.119633	0.084671	0.14222	0.097219		0.633192	0.282601	0.120425	0.341247	0.459411	0.16278	0.408731	0.45077	0.146023	0.056711	0.458449	0.745059	0.319724	0.270137	0.435377	0.780581
0.195325	0.303967	0.12412	0.164186	0	0.095812	0.593617	0.063209	0.27329	0	0.233816	0.104024	0.193662	0.111227	0.164249	0.305953		1.1974	0.489067	0.381421	0.283776	0.251093	0.183265	0.536024	0.334859	0.303404	0.136362	0.307966	0.56338	0.291267	0.624656	0.737818	0.348167
0.160531	0.181317	0.050012	0.072168	0.050081	0.292047	0.36048	0.380575	0.204772	0	0.309858	0.177314	0.361672	0.125981	0.473397	0.10917		0.297617	0.931082	0.291267	0.290397	0.252617	0.127414	0.460089	0.41705	0.816332	0.18024	0.332496	0.502681	0.335252	0.251092	0.573529	0.483104
0.264597	0.298975	0	0.094814	0.089897	0.061191	0.391067	0.268697	0.280683	0	0.274436	0.277504	0.124829	0.036702	0.291267	0		0.694538	0.480783	0.247255	0.425829	0.116843	0.060279	0.436744	0.705381	0.1249	0.118401	0.482476	0.675232	0.41491	0.295317	0.627731	0.498258
0.33364	0.19659	0.098401	0.111086	0.219858	0.170133	0.420299	0.151575	0.378973	0.072817	0.248183	0.278725	0.259597	0.071389	0.408574	0.425829		0.378816	0.629995	0.314853	0.328542	0.082093	0.055501	0.447187	1.04024	0.293027	0.224546	0.280497	0.53181	0.161815	0.177313	0.561701	0.376313
0.195744	0.308547	0.136874	0.128199	0.235501	0	0.143765	0.254161	0.107717	0	0.194105	0.154929	0.167781	0.252398	0.227197	0.117954		0.480867	0.457123	0.398105	0.246003	0.4247	0.136021	0.609518	0.479059	0.446272	0.128199	0.39513	0.606809	0.199389	0.398744	0.605027	0.282235
0.184113	0.570795	0.128879	0.16587	0.21845	0.05475	0.314469	0.051207	0.135599	0	0.236637	0.305953	0.208643	0.143718	0.21977	0.119372		0.358705	0.632242	0.213665	0.298429	0.278399	0.094937	0.61255	0.678667	0.578748	0.21704	0.859703	0.683268	0.258905	0.109499	0.774648	0.651606
0.234893	0.663693	0.056711	0.120458	0.212915	0.366281	0.679824	0.21999	0.287977	0	0.309022	0.243534	0.198736	0.185379	0.108844	0.198682		0.205003	0.71741	0.398778	0.255498	0.26231	0.296969	0.515388	0.903885	0.491121	0.143718	0.55784	0.565788	0.457648	0.508886	0.538334	0.199171
0.275126	0.349074	0.184814	0.065779	0.237963	0.15346	0.337809	0.286179	0.267218	0.136874	0.102704	0.155095	0.060884	0.104123	0.369254	0.06444		0.598368	0.638745	0.44078	0.314642	0.465149	0.118595	0.426107	0.836977	0.851661	0.238588	0.430869	0.538584	0.223365	0.386502	0.497382	0.346746
0.391487	0.342264	0.138964	0.21276	0.170332	0	0.210453	0.253032	0.30692	0.046737	0.263591	0.218575	0.111002	0.290935	0.370381	0.183265		0.563782	0.449024	0.298208	0.366376	0.26264	0.319062	0.470392	0.717408	0.666212	0	0.496347	0.691845	0.262877	0.10208	0.754277	0.510181
0.189874	0.206572	0	0.038284	0.140465	0.116881	0.471168	0.250516	0.218015	0	0.08752	0.288957	0.079321	0.21569	0.250015	0.071249		0.75536	0.770397	0.332118	0.222003	0.181136	0.117447	0.564809	0.726956	0.630287	0.574597	0.417889	0.465205	0.105839	0.441786	0.717241	0.57246
0.283611	0.526569	0.172552	0.02707	0	0.105227	0.204541	0.259134	0.231349	0	0.339472	0.222003	0.156092	0.192842	0.319628	0.345923		0.367425	0.568074	0.294635	0.104923	0.334636	0.208763	0.747884	0.461516	0.436903	0.128803	0.502762	0.273542	0.152177	0.122176	0.592694	0.53872
0.109995	0.347991	0.246956	0.03205	0.101417	0.136021	0.262404	0.253423	0.270584	0	0.162745	0.278535	0.213665	0.253477	0.176312	0		0.184814	0.66533	0.133242	0.562124	0.355361	0.13765	0.481362	0.787209	0.411394	0.214528	0.348739	0.365651	0.275226	0.161385	0.639304	0.455105
0.518148	0.3269	0.115338	0.112256	0.13518	0.115035	0.195221	0.208048	0.609345	0	0.234245	0.199864	0.130497	0.206866	0.218233	0.097741		0.623698	0.657053	0.238409	0.309069	0.153299	0.138964	0.548011	0.58391	0.212915	0.15076	0.451512	0.469785	0.321629	0.185002	0.603288	0.284072
0.111426	0.371094	0	0.080283	0.194178	0.246837	0.182156	0	0.155481	0	0.329488	0.263193	0.197872	0.147642	0.316095	0.256036		0.662642	0.488341	0.559623	0.200488	0.308873	0	0.876354	0.686954	0.518638	0.247004	0.311849	0.311517	0.370352	0.278192	0.446044	0.57232
0.398898	0.492613	0.208763	0.038527	0.138436	0.156483	0.371893	0.322556	0.194178	0.047161	0.378073	0.131439	0.348644	0.367761	0.1719	0.223364		0.383247	0.912895	0.508025	0.428336	0.250877	0.106147	0.589345	0.391839	0.953792	0.050046	0.310006	0.403418	0.273748	0.236419	0.605464	0.439411
0.606031	0.567109	0.104622	0.129108	0	0	0.52856	0.364448	0.472428	0.043292	0.173926	0.34	0.276083	0.127525	0.257532	0.233687		0.388979	0.368294	0.28867	0.381462	0.216288	0.189627	0.504172	0.395354	0.446939	0.054341	0.302563	0.392898	0.381526	0.304991	0.826648	0.380955
0.213331	0.434403	0.219327	0.084769	0.122381	0	0.379583	0.532156	0.428755	0	0.152125	0.023354	0.205929	0.079494	0.19082	0.274264		0.583118	0.400533	0.182194	0.216074	0.318133	0.171468	0.578421	0.397471	0.480783	0.05567	0.37729	0.509839	0.304355	0.275823	0.48252	0.515433
0.205698	0.386913	0.094323	0.09598	0.282968	0.044293	0.480413	0.269443	0.332496	0.065719	0.365208	0.516027	0.187031	0.283888	0	0.045682		0.428335	0.341543	0.317517	0.199134	0.126785	0.121093	0.614778	0.611566	0.282068	0.224347	0.442847	0.270093	0.167203	0.245293	0.68881	0.439717
0.08389	0.105839	0.072239	0.149011	0.24066	0	0.483461	0	0.280065	0	0.165618	0.234893	0.070151	0.333005	0.465688	0.310742		0.354733	0.691101	0.195569	0.275822	0.394186	0.588023	0.780802	0.557492	0.5635	0.087415	0.182042	0.376558	0.339473	0.408319	0.764046	0.791487
0.353792	0.512795	0.180687	0.17483	0.394028	0.1712	0.401564	0.462218	0.570068	0.043603	0.375345	0.326241	0.052198	0.219517	0.29448	0.206867		0.337684	0.562438	0.507436	0.203147	0.230226	0.221463	0.547494	0.689556	0.526704	0	0.63457	0.596371	0.232961	0.429344	0.536997	0.592378
0.294144	0.165343	0.107241	0.290686	0.050288	0.132877	0.370256	0.159221	0.202269	0	0.244352	0.413732	0.096318	0.079408	0.468414	0.170133		0.345337	0.433434	0.186232	0.323992	0.233988	0.313865	0.625245	0.437602	0.473246	0	0.222341	0.459619	0.209726	0.43002	0.628273	0.96782
0.499235	0.23141	0.067485	0.11272	0.246336	0.219991	0.480516	0.115144	0.587234	0.034058	0.554699	0.21086	0.194906	0.226945	0.307244	0.346748		0.633191	0.587235	0.039574	0.345923	0.324111	0	0.528837	0.347694	0.362273	0.118787	0.454233	0.675622	0.201151	0.305099	0.661971	0.733408
0.395745	0.325949	0.083794	0.037152	0.165118	0.151703	0.307677	0.432918	0.3496	0	0.395207	0.407675	0.134647	0.171414	0.482232	0.390964		0.280544	0.748484	0.111002	0.233387	0.228505	0.08614	0.588497	0.405439	0.228696	0.157159	0.302354	0.705714	0.394186	0.105532	0.738809	0.823395
0.356447	0.437219	0.111682	0.066197	0.147702	0.158298	0.426327	0.236111	0.398898	0.022516	0.155858	0.19726	0.112632	0.157204	0.358222	0.262404		0.714893	0.347852	0.143482	0.371515	0.055501	0.077685	0.693882	0.539386	0.329986	0.111512	0.372552	0.282237	0.284936	0.14334	0.603848	0.725064
0.406043	0.463801	0	0.07306	0.152592	0.054915	0.436744	0.193045	0.412393	0	0.143907	0.255417	0.230726	0.0358	0.339778	0.191624		0.409922	0.726906	0.079235	0.317824	0.205118	0.235272	0.282968	0.210759	0.551643	0.062719	0.213164	0.412853	0.289723	0.355204	0.547497	0.720067
0.335782	0.511891	0.092525	0.049201	0.132395	0.212737	0.385461	0.341462	0.298022	0.037847	0.272156	0.143765	0.12412	0.035977	0.514001	0.453045		0.228984	0.37813	0	0.439244	0.171092	0.227552	0.520739	0.4996	0.446098	0.043036	0.280604	0.645541	0.218201	0.524401	1.00003	0.210454
0.425	0.714671	0.115035	0.061657	0.047469	0.261931	0.383982	0.425604	0.31575	0.09907	0.431852	0.310701	0.106457	0.033039	0.176312	0.151072		0.796578	0.614641	0.042783	0.234515	0.275126	0.21518	0.328373	0.583613	0.603664	0	0.23019	0.412079	0.235544	0.447278	0.692634	0.389627
0.100115	0.370436	0.417013	0.044618	0.116135	0.209545	0.431598	0.313865	0.356946	0.086276	0.194253	0.101417	0.261932	0.319022	0.097523	0.126199		0.639212	0.447415	0	0.287651	0.39467	0.216717	0.5136	0.180687	0.574264	0	0.404165	0.524701	0.255627	0.336831	0.460866	0.464394
0.669663	0.342758	0.167523	0.167626	0.181588	0.140032	0.493912	0.348963	0.445259	0.040364	0.29283	0.089019	0.177776	0.130147	0.243651	0.243047		0.468778	0.701848	0.337114	0.396135	0.431295	0.185442	0.48064	0.483956	0.343152	0.056099	0.226608	0.474735	0.293354	0.521473	0.836176	0.678721
0.384765	0.700913	0.188889	0.141529	0.082497	0.185129	0.483834	0.44689	0.281509	0.055501	0.325269	0.326777	0.150035	0.370571	0.431892	0.059394		0.506954	0.912749	0.045284	0.363177	0.130966	0.117827	0.59536	0.352016	0.398998	0.226667	0.485446	0.383557	0.092879	0.336181	0.382627	0.470488
0.622647	0.486034	0.199389	0.172552	0.326933	0.181137	0.328005	0.233013	0.276871	0	0.163266	0.191422	0.061605	0.09761	0.185758	0.254901		0.370255	0.449993	0.04551	0.42397	0.549372	0.318907	0.609578	0.414255	0.03559	0.10151	0.245057	0.657787	0.369628	0.318325	0.540438	0.77775
0.351772	0.528296	0.147802	0	0.169605	0.169027	0.251381	0.342399	0.174203	0	0.189036	0.270025	0.217234	0.033868	0.337114	0.558224		0.435657	0.893197	0.046918	0.694439	0.310652	0.231165	0.624796	0.577341	0.281417	0.088693	0.468277	0.469786	0.341595	0.189135	0.406545	0.683917
0.360805	0.340266	0	0.053542	0.181136	0	0.218015	0.123523	0.147105	0	0.484523	0.090344	0.080371	0.14334	0.346747	0.141667		0.610441	0.488126	0.140709	0.196378	0.145633	0.059394	0.467318	0.516713	0.567614	0.142965	0.476818	0.243885	0.147402	0.356946	0.453405	0.560129
0.398634	0.151387	0.202269	0.186074	0.110552	0.138699	0.567221	0.285078	0.184347	0.042385	0.321629	0.203399	0.117636	0.056623	0.473862	0.050288		0.488406	0.780581	0.302325	0.250877	0.294938	0.052537	0.23019	0.77465	0.480816	0.132756	0.428334	0.167395	0.18024	0.423353	0.369005	0.721855
0.298429	0.317632	0.128425	0.077137	0.161278	0.089019	0.335782	0.392695	0.120958	0	0.13518	0.148153	0.23141	0.059105	0.522838	0.191287		0.497043	0.603457	0.052996	0.277928	0.327583	0.269859	0.244117	0.365914	0.35953	0.236162	0.320074	0.250445	0.346747	0.41229	0.570982	0.634766
0.473311	0.493181	0.082186	0.148123	0.285184	0.04142	0.488704	0.114253	0.333466	0.047843	0.372782	0.038044	0.043919	0.035486	0.318177	0.1249		0.48223	0.910213	0.14334	0.202082	0.050392	0.209484	0.390091	0.321386	0.307677	0.165995	0.236418	0.2332	0.551179	0.215223	0.533606	0.487615
0.380047	0.497608	0.263193	0.08055	0.100995	0.120359	0.388074	0.397779	0	0.057517	0.216533	0.094814	0.06705	0.044455	0.086998	0.181739		0.247677	0.585343	0.242077	0.401352	0.19082	0.109008	0.226139	0.512194	0.525279	0.453845	0.270264	0.358509	0.274782	0.19062	0.428964	0.298429
0.479688	0.421881	0.120425	0.048674	0.391488	0.16039	0.472837	0.442045	0.274522	0.109664	0.438177	0.302773	0.266729	0.064669	0.115827	0.25144		0.469511	0.724825	0.402506	0.539957	0.346447	0.369004	0.488704	0.52623	0.442566	0	0.22614	0.42783	0.260681	0.437338	0.688576	0.571317
0.45181	0.433433	0.115705	0.07111	0.094323	0.073553	0.292831	0.348739	0.183572	0	0.265755	0.114492	0.141667	0.102704	0.311517	0.141667		0.297211	0.566669	0.166059	0.136703	0.176911	0.134184	0.318973	0.561092	0.371136	0.111341	0.089566	0.369254	0.260681	0.613381	0.232457	0.777126
0.633975	0.554584	0.215753	0.112256	0.198953	0	0.090569	0.410108	0.238588	0.040589	0.268697	0.202551	0.18719	0.030907	0.403642	0.334021		0.643829	0.651047	0.173539	0.296606	0.358115	0.183695	0.344694	0.528837	0.433434	0.264376	0.125258	0.448257	0.334535	0.33446	0.293091	0.428336
0.305633	0.683726	0.08679	0.040142	0.087802	0.078466	0.307244	0.367762	0.132587	0.079843	0.154436	0.165869	0.199134	0	0.400094	0.432697		0.455739	0.4506	0.193662	0.498746	0.131557	0.062237	0.215223	0.686192	0.596861	0.138085	0.257911	0.294806	0.212915	0.593211	0.547299	0.622777
0.399727	0.424589	0.102752	0.111114	0.314318	0	0.451345	0.327414	0.097262	0.196095	0.267463	0.111682	0.105685	0.265755	0.243418	0.222909		0.245293	0.519295	0.124972	0.231716	0.1249	0.362016	0.309129	0.459545	0.608982	0.138436	0.319372	0.323791	0.612642	0.418968	0.131596	0.597615
0.42521	0.266032	0.116881	0.084572	0.21845	0.257302	0.318441	0.18743	0.242364	0	0.301173	0.142406	0.228505	0	0.342668	0.10314		0.356597	0.615699	0.164595	0.432862	0.23019	0.168297	0.438655	0.451717	0.550392	0.228696	0.292204	0.094979	0.255199	0.136703	0.368826	0.554643
0.203968	0.629543	0.057883	0.039233	0.173098	0.067423	0.362724	0.062397	0.21347	0.046798	0.223708	0.254603	0.178911	0.151955	0.287815	0.462818		0.75851	0.865491	0.132555	0.157159	0.13003	0	0.358351	0.608597	0.595774	0.076328	0.166059	0.349335	0.438656	0.620598	0.682658	0.458544
0.467236	0.471168	0.059201	0.056711	0.218999	0.217581	0.293956	0.403044	0.476778	0	0.457146	0.135853	0.148485	0.105634	0.229706	0.184815		0.782532	0.38215	0.230433	0.546545	0.178182	0.052996	0.432965	0.929783	0.462406	0.04161	0.096318	0.410005	0.256036	0.449914	0.568198	0.55358
0.396031	0.540475	0.101275	0.066197	0.120691	0.049603	0.164002	0.133691	0.195613	0.08752	0.260889	0.228984	0.310889	0.084671	0.297985	0.157612		0.519195	0.283998	0.164894	0.139318	0.134019	0.102704	0.428792	0.592292	0.511813	0.188645	0.508616	0.2713	0.096192	0.137911	0.48117	0.402304
0.558411	0.492747	0.214167	0.115308	0.263067	0.076812	0.46038	0.302773	0.186709	0	0.175181	0.080907	0.180419	0.111227	0.283334	0.172825		0.42666	0.524205	0.290106	0.362575	0.233638	0	0.530541	0.588587	0.73478	0.181438	0.368693	0.240796	0.615786	0.303087	0.62389	0.561092
0.4778	0.415622	0.160213	0.132515	0.105379	0.113954	0.398269	0.482231	0.25953	0	0.17674	0.220123	0.154012	0.125981	0.21569	0.270493		0.534436	0.324713	0.228824	0.052996	0.449061	0.204255	0.33228	0.91867	0.546673	0.214168	0.410005	0.464913	0.192978	0.120028	0.643342	0.559517
0.268037	0.345514	0.133854	0.084084	0.154929	0.067926	0.292306	0.516152	0.186949	0.041326	0.428336	0.252136	0.152657	0.036702	0.322198	0.200874		0.710095	0.542785	0.085066	0.374187	0.364646	0.292672	0.587233	0.591688	0.277292	0.132878	0.492007	0.092879	0.303123	0.271415	0.712144	0.310189
0.075302	0.668454	0.119633	0.052236	0.210697	0.106457	0.302005	0.338857	0.646302	0.046737	0.313189	0.303193	0.106979	0.071389	0.289722	0.19112		0.571432	0.367088	0.189135	0.223639	0.165043	0.194438	0.373899	0.649378	0.515787	0.166756	0.233638	0.316595	0.203021	0.264308	0.706597	0.557273
0.146023	0.440172	0.212708	0	0.046439	0.112719	0.321386	0.281963	0.254783	0.041657	0.16809	0.287004	0.070219	0.252398	0.399605	0.076328		0.485444	0.580623	0.18227	0.330686	0.194006	0	0.36048	0.466231	0.485806	0.134514	0.295524	0.223708	0.199264	0.354513	0.620184	0.459123
0.224052	0.369005	0.114854	0	0.184814	0.152336	0.213915	0.361676	0.389811	0.080998	0.184347	0.279349	0.151073	0.143718	0.494009	0.296969		0.727535	0.371094	0.184113	0.165995	0.209914	0.180538	0.572797	0.579587	0.535419	0	0.233687	0.541102	0.271367	0.351121	0.653483	0.548872
0.431234	0.244079	0.208446	0.058347	0.112372	0	0.298702	0.534703	0.283836	0.06444	0.172669	0.370932	0.195955	0.185379	0.130263	0.272926		0.832445	0.626961	0.123978	0.373899	0.387324	0.265756	0.529853	0.515026	0.58612	0.111682	0.351348	0.574182	0.326195	0.412559	0.529706	0.611001
0.21518	0.269692	0.165744	0.051207	0.322198	0.2498	0.4506	0.295803	0.192129	0	0.117827	0.185622	0.189628	0.104123	0.13356	0.318907		0.526313	0.464788	0.177257	0.328004	0.630146	0.295045	0.446729	0.869454	0.342185	0.042483	0.277221	0.331992	0.481362	0.393181	0.406043	0.705816
0.379651	0	0.285556	0.087943	0.318973	0	0.361914	0.209847	0.21401	0	0.321883	0.28771	0.355204	0.290935	0.222274	0		0.507299	0.437997	0.129876	0.287326	0.534703	0.046145	0.370484	0.556835	0.405925	0.327268	0.4799	0.43603	0.195744	0.253718	0.751	0.519444
0.234893	0.589134	0.088156	0	0.181816	0.344561	0.205311	0.358865	0.347575	0.043919	0.249754	0.407323	0.190123	0.21569	0.302984	0.189298		0.537576	0.595084	0.057699	0.111568	0.332498	0.370257	0.087206	0.395267	0.677654	0.109995	0.297384	0.171414	0.221103	0.355678	0.723346	0.666376
0.334406	0.317824	0.050081	0.123838	0.232492	0	0.17437	0.401859	0.157612	0.044025	0.282968	0.157102	0.204255	0.192842	0.432499	0.227554		0.499659	0.391488	0.215753	0.438325	0.411806	0.084376	0.599751	0.533179	0.525544	0.170731	0.321132	0.705042	0.207161	0.363094	0.579364	0.72979
0.251589	0.226667	0.253188	0	0.266925	0.24567	0.181739	0.340973	0.258766	0.044132	0.180912	0.264788	0.233387	0.253477	0.338457	0.061605		0.597559	0.539076	0.146808	0.315029	0.104173	0.261932	0.542331	0.445558	0.698747	0.143482	0.403195	0.480784	0.326533	0.325076	0.199771	0.95572
0.414255	0.552481	0	0.06876	0.263829	0.336079	0.247957	0.246744	0.309332	0	0.26383	0.14334	0.211677	0.206866	0.327162	0.459701		0.412059	0.516433	0.225673	0.224975	0.249587	0.049267	0.333681	0.355396	0.358957	0	0.237963	0.351206	0.396528	0.402101	0.710954	0.657752
0.330319	0.702418	0.1249	0.052086	0.430868	0.055248	0.190421	0.132975	0.118827	0	0.167781	0.049267	0.111512	0.147642	0.301966	0.271704		0.570863	0.351773	0.21021	0.161385	0.394789	0.207811	0.340556	0.237575	0.404239	0.050708	0.305633	0.412029	0.36739	0.199389	0.814141	0.375344
0.496104	0.352197	0.089018	0	0.152763	0	0.139853	0.248159	0.265109	0	0.340266	0.267956	0.221834	0.367761	0.44783	0.520122		0.43962	0.136531	0.283886	0.383247	0	0.167203	0.445818	0.560608	0.4799	0.107717	0.322718	0.342302	0.418486	0.4902	0.72041	0.465781
0.551645	0.650154	0.233687	0.033464	0.268498	0.059491	0.199389	0.41093	0.212294	0	0.631356	0.219916	0.097219	0.127525	0.338998	0.102994		0.374242	0.473606	0.091479	0.407368	0.243263	0.100995	0.571859	0.40618	0.638743	0.068053	0.449487	0.483297	0.43002	0.518534	0.413261	0.895725
0.296271	0.394316	0	0.045625	0.229706	0.233089	0.191624	0.169027	0.279478	0	0.251093	0.221463	0.227315	0.079494	0	0.07333		0.510997	0.279451	0.136531	0.178036	0.23092	0.054179	0.596861	0.400459	0.393841	0	0.368226	0.709253	0.221327	0.439317	0.365746	0.590162
0.624147	0.605122	0.181438	0.068955	0.111911	0.116507	0.23092	0.500214	0.317599	0.039531	0.388209	0.257001	0.108926	0.283888	0.088693	0.318812		0.377071	0.44078	0.090681	0.477127	0.329787	0.256398	0.362575	0.510399	0.407051	0.0568	0.339912	0.273002	0.372552	0.356139	0.597286	0.658977
0.330236	0.526809	0.136874	0.118498	0	0.441852	0.342094	0.256599	0.357648	0	0.157272	0.079437	0.243263	0.333005	0.292731	0.372786		0.387324	0.24501	0.036851	0.311849	0.33044	0.214926	0.444006	0.237653	0.50921	0.183882	0.651814	0.30621	0.208389	0.197335	0.677217	0.910212
0.320216	0.495726	0.138436	0.033069	0.294804	0.054019	0.399296	0.30007	0.137911	0.035906	0.2118	0.319997	0.257302	0.219517	0.080907	0.09696		0.512794	0.294567	0.235653	0.526486	0.250353	0	0.187286	0.547179	0.47996	0.102994	0.427947	0.346748	0.375774	0.267054	0.74303	0.555529
0.137391	0.431565	0	0.103432	0.32031	0.225789	0.102559	0.189233	0.372465	0.032078	0.153622	0.263352	0.288497	0.079408	0.22708	0.222341		0.369162	0.393072	0.157442	0.374643	0.320074	0.287436	0.643766	0.555148	0.444004	0.073926	0.254605	0.239243	0.298736	0.300586	0.527181	0.648221
0.676915	0.280424	0	0.110245	0.352237	0.072963	0.205311	0.171738	0.198682	0.070016	0.421392	0.245634	0.183881	0.226945	0.227554	0.52012		0.911477	0.266143	0.037457	0.323631	0.157159	0.168819	0.563226	0.47906	0.499772	0.106926	0.325803	0.216533	0.306814	0.250877	0.545122	0.587866
0.297384	0.203684	0.086894	0.162719	0.212501	0.123838	0.244353	0.082372	0.223639	0	0.196803	0.300188	0.057883	0.171414	0.376121	0.305441		0.661971	0.501492	0.109829	0.217798	0.15847	0.044564	0.277574	0.288497	0.428649	0.050149	0.26595	0.340021	0.269978	0.694662	0.711965	0.483104
0.374915	0.339868	0.152337	0.085399	0.157611	0.058347	0.154711	0.161385	0.433802	0.11595	0.099026	0.381785	0.148454	0.157204	0.184113	0.589269		0.272213	0.529195	0.302144	0.18655	0.37895	0.180836	0.297347	0.432697	0.484236	0	0.565788	0.451126	0.226945	0.342937	0.68327	0.499314
0.317285	0.436267	0.045397	0.032508	0.066439	0	0.243128	0.389965	0.169341	0	0.340266	0.418833	0.200413	0.0358	0.35617	0.236803		0.51959	0.35348	0.101605	0.242723	0.488704	0.056888	0.337116	0.326371	0.460451	0	0.28169	0.414973	0.381462	0.435161	0.700162	0.555529
0.156595	0.229417	0.042483	0.104173	0.133608	0.046145	0.216717	0.09796	0.274665	0.040364	0.373273	0.285931	0.182042	0.035977	0.200267	0.282236		0.584094	0.897222	0.077962	0.416256	0.303404	0.100576	0.341863	0.436029	0.580078	0.164002	0.452843	0.450878	0.449488	0.189233	0.634846	1.05531
0.308024	0.618402	0.197015	0.124972	0.419023	0	0.52639	0.10543	0.276345	0	0.278507	0.236417	0.090794	0.033039	0.226667	0.358957		0.550948	0.4638	0.132274	0.222512	0.261931	0.206281	0.402551	0.429056	0.429915	0.087206	0.524401	0.389811	0.487446	0.524115	0.486373	0.667489
0.044239	0.540924	0.082186	0.119372	0.054998	0.067548	0.52639	0.274263	0.155481	0	0.211186	0.244968	0.158642	0.319022	0.177602	0.168039		0.550661	0.361502	0.066886	0.333511	0.631134	0.115217	0.470063	0.492613	0.44673	0.085066	0.35348	0.396667	0.46254	0.142639	0.38164	0.402859
0.123002	0.702293	0.038732	0.096489	0.272723	0.178766	0.28668	0.296487	0.308983	0.052311	0.231349	0.397287	0.121904	0.130147	0.145634	0.084868		0.31568	0.464985	0.275474	0.296347	0.226491	0.205263	0.672671	0.456141	0.549146	0.049134	0.232643	0.378345	0.339689	0.186949	0.684671	0.588817
Figure 3e	Spindle angle on L-shaped micropatterns measured in BRCA1 mutant/+ MCF10A cells
Parental					Exon 10					ΔExon 2-3					185delAG					C61G					C64R					D67Y					R71G					L246V					S316G
Angle from Image J	Absolute angle	Angle for Matlab	Radian for Matlab		Angle from Image J	Absolute angle	Angle for Matlab	Radian for Matlab		Angle from Image J	Absolute angle	Angle for Matlab	Radian for Matlab		Angle from Image J	Absolute angle	Angle for Matlab	Radian for Matlab		Angle from Image J	Absolute angle	Angle for Matlab	Radian for Matlab		Angle from Image J	Absolute angle	Angle for Matlab	Radian for Matlab		Angle from Image J	Absolute angle	Angle for Matlab	Radian for Matlab		Angle from Image J	Absolute angle	Angle for Matlab	Radian for Matlab		Angle from Image J	Absolute angle	Angle for Matlab	Radian for Matlab		Angle from Image J	Absolute angle	Angle for Matlab	Radian for Matlab
-45	0	135	2.35619		-45	0	135	2.35619		-44.145	0.855	135.855	2.37112		-45	0	135	2.35619		-45	0	135	2.35619		-45	0	135	2.35619		-45	0	135	2.35619		-45	0	135	2.35619		-45	0	135	2.35619		-45	0	135	2.35619
-45	0	135	2.35619		-45	0	135	2.35619		-43.264	1.736	136.736	2.38649		-44.226	0.774	135.774	2.3697		-45	0	135	2.35619		-45	0	135	2.35619		-45	0	135	2.35619		-45	0	135	2.35619		-45	0	135	2.35619		-44.17	0.83	135.83	2.37068
-45	0	135	2.35619		-45.437	0.437	134.563	2.34857		-47.153	2.153	132.847	2.31862		-45.83	0.83	134.17	2.34171		-45.498	0.498	134.502	2.3475		-44.37	0.63	135.63	2.36719		-45	0	135	2.35619		-45	0	135	2.35619		-45.644	0.644	134.356	2.34495		-44.157	0.843	135.843	2.37091
-45	0	135	2.35619		-44.256	0.744	135.744	2.36918		-47.386	2.386	132.614	2.31455		-43.182	1.818	136.818	2.38792		-46.909	1.909	133.091	2.32288		-46.219	1.219	133.781	2.33492		-44.51	0.49	135.49	2.36475		-45	0	135	2.35619		-45.83	0.83	134.17	2.34171		-43.755	1.245	136.245	2.37792
-45	0	135	2.35619		-45.764	0.764	134.236	2.34286		-41.76	3.24	138.24	2.41274		-47.317	2.317	132.683	2.31576		-47.545	2.545	132.455	2.31178		-46.273	1.273	133.727	2.33398		-45.785	0.785	134.215	2.34249		-45	0	135	2.35619		-43.854	1.146	136.146	2.3762		-43.698	1.302	136.302	2.37892
-45	0	135	2.35619		-44.091	0.909	135.909	2.37206		-41.634	3.366	138.366	2.41494		-47.366	2.366	132.634	2.3149		-49.764	4.764	130.236	2.27305		-43.315	1.685	136.685	2.3856		-43.919	1.081	136.081	2.37506		-45	0	135	2.35619		-43.363	1.637	136.637	2.38477		-43.698	1.302	136.302	2.37892
-45	0	135	2.35619		-45.939	0.939	134.061	2.33981		-48.504	3.504	131.496	2.29504		-42.436	2.564	137.564	2.40094		-40.061	4.939	139.939	2.4424		-47.603	2.603	132.397	2.31076		-43.877	1.123	136.123	2.37579		-43.919	1.081	136.081	2.37506		-46.878	1.878	133.122	2.32342		-46.569	1.569	133.431	2.32881
-45	0	135	2.35619		-43.854	1.146	136.146	2.3762		-40.914	4.086	139.086	2.42751		-47.726	2.726	132.274	2.30862		-40.006	4.994	139.994	2.44336		-50.667	5.667	129.333	2.25729		-43.781	1.219	136.219	2.37747		-43.781	1.219	136.219	2.37747		-46.888	1.888	133.112	2.32324		-41.82	3.18	138.18	2.4117
-45	0	135	2.35619		-43.636	1.364	136.364	2.38		-40.778	4.222	139.222	2.42988		-41.035	3.965	138.965	2.4254		-39.806	5.194	140.194	2.44685		-50.793	5.793	129.207	2.25509		-46.273	1.273	133.727	2.33398		-46.432	1.432	133.568	2.3312		-42.979	2.021	137.021	2.39147		-41.566	3.434	138.434	2.41613
-44.356	0.644	135.644	2.36743		-46.521	1.521	133.479	2.32965		-49.635	4.635	130.365	2.2753		-40.292	4.708	139.708	2.43836		-39.13	5.87	140.87	2.45865		-51.34	6.34	128.66	2.24554		-43.531	1.469	136.469	2.38183		-43.556	1.444	136.444	2.3814		-47.021	2.021	132.979	2.32092		-41.379	3.621	138.621	2.41939
-44.256	0.744	135.744	2.36918		-46.888	1.888	133.112	2.32324		-40.236	4.764	139.764	2.43934		-49.927	4.927	130.073	2.2702		-51.34	6.34	128.66	2.24554		-37.875	7.125	142.125	2.48055		-46.685	1.685	133.315	2.32679		-42.879	2.121	137.121	2.39321		-42.879	2.121	137.121	2.39321		-41.186	3.814	138.814	2.42276
-45.971	0.971	134.029	2.33925		-42.647	2.353	137.353	2.39726		-39.207	5.793	140.793	2.4573		-39.629	5.371	140.371	2.44994		-51.563	6.563	128.437	2.24165		-36.444	8.556	143.556	2.50552		-46.975	1.975	133.025	2.32172		-42.647	2.353	137.353	2.39726		-42.754	2.246	137.246	2.39539		-49.145	4.145	130.855	2.28385
-43.995	1.005	136.005	2.37374		-42.421	2.579	137.579	2.40121		-51.34	6.34	128.66	2.24554		-50.599	5.599	129.401	2.25847		-38.418	6.582	141.582	2.47107		-36.119	8.881	143.881	2.5112		-42.138	2.862	137.862	2.40615		-42.594	2.406	137.406	2.39819		-47.255	2.255	132.745	2.31684		-49.497	4.497	130.503	2.27771
-46.273	1.273	133.727	2.33398		-42.325	2.675	137.675	2.40288		-38.541	6.459	141.459	2.46893		-39.188	5.812	140.812	2.45763		-52.125	7.125	127.875	2.23184		-34.574	10.426	145.426	2.53816		-42.089	2.911	137.911	2.407		-42.51	2.49	137.49	2.39965		-47.291	2.291	132.709	2.31621		-50.042	5.042	129.958	2.26819
-43.315	1.685	136.685	2.3856		-42.075	2.925	137.925	2.40725		-36.747	8.253	143.253	2.50024		-39.007	5.993	140.993	2.46079		-52.431	7.431	127.569	2.2265		-34.114	10.886	145.886	2.54619		-42.039	2.961	137.961	2.40787		-42.357	2.643	137.643	2.40232		-47.42	2.42	132.58	2.31396		-39.382	5.618	140.618	2.45425
-43.264	1.736	136.736	2.38649		-42.039	2.961	137.961	2.40787		-53.616	8.616	126.384	2.20582		-51.259	6.259	128.741	2.24695		-55.437	10.437	124.563	2.17403		-56.023	11.023	123.977	2.16381		-41.76	3.24	138.24	2.41274		-47.675	2.675	132.325	2.30951		-42.553	2.447	137.447	2.3989		-38.454	6.546	141.546	2.47044
-46.909	1.909	133.091	2.32288		-48.094	3.094	131.906	2.30219		-36.135	8.865	143.865	2.51092		-51.843	6.843	128.157	2.23676		-34.315	10.685	145.685	2.54268		-33.341	11.659	146.659	2.55968		-48.289	3.289	131.711	2.29879		-42.138	2.862	137.862	2.40615		-47.663	2.663	132.337	2.30972		-37.972	7.028	142.028	2.47886
-46.975	1.975	133.025	2.32172		-41.424	3.576	138.576	2.41861		-35.929	9.071	144.071	2.51451		-37.711	7.289	142.289	2.48341		-33.944	11.056	146.056	2.54916		-32.735	12.265	147.265	2.57026		-48.576	3.576	131.424	2.29378		-48.18	3.18	131.82	2.30069		-47.862	2.862	132.138	2.30624		-36.327	8.673	143.673	2.50757
-47.121	2.121	132.879	2.31918		-41.1	3.9	138.9	2.42426		-54.107	9.107	125.893	2.19725		-37.694	7.306	142.306	2.48371		-57.144	12.144	122.856	2.14424		-32.276	12.724	147.724	2.57827		-41.348	3.652	138.652	2.41993		-48.18	3.18	131.82	2.30069		-47.961	2.961	132.039	2.30452		-54.462	9.462	125.538	2.19105
-47.121	2.121	132.879	2.31918		-40.786	4.214	139.214	2.42974		-54.462	9.462	125.538	2.19105		-37.569	7.431	142.431	2.48589		-32.55	12.45	147.45	2.57349		-58.201	13.201	121.799	2.12579		-41.269	3.731	138.731	2.42131		-41.76	3.24	138.24	2.41274		-41.73	3.27	138.27	2.41327		-56.31	11.31	123.69	2.1588
-42.797	2.203	137.203	2.39464		-49.399	4.399	130.601	2.27942		-57.095	12.095	122.905	2.1451		-52.696	7.696	127.304	2.22187		-31.809	13.191	148.191	2.58642		-29.055	15.945	150.945	2.63449		-41.112	3.888	138.888	2.42405		-48.468	3.468	131.532	2.29567		-48.27	3.27	131.73	2.29912		-57.381	12.381	122.619	2.14011
-47.386	2.386	132.614	2.31455		-40.4	4.6	139.6	2.43648		-31.239	13.761	148.761	2.59637		-53.276	8.276	126.724	2.21175		-58.496	13.496	121.504	2.12064		-62.103	17.103	117.897	2.05769		-41.1	3.9	138.9	2.42426		-48.576	3.576	131.424	2.29378		-48.424	3.424	131.576	2.29643		-58.392	13.392	121.608	2.12246
-47.49	2.49	132.51	2.31274		-40.236	4.764	139.764	2.43934		-60.642	15.642	119.358	2.08319		-35.628	9.372	144.372	2.51977		-31.329	13.671	148.671	2.5948		-27.525	17.475	152.475	2.66119		-41.082	3.918	138.918	2.42458		-40.914	4.086	139.086	2.42751		-48.814	3.814	131.186	2.28963		-30.964	14.036	149.036	2.60117
-42.357	2.643	137.643	2.40232		-49.899	4.899	130.101	2.27069		-28.811	16.189	151.189	2.63875		-35.538	9.462	144.462	2.52134		-31.139	13.861	148.861	2.59811		-62.745	17.745	117.255	2.04649		-49.028	4.028	130.972	2.28589		-40.696	4.304	139.304	2.43131		-49.044	4.044	130.956	2.28561		-30.358	14.642	149.642	2.61175
-47.643	2.643	132.357	2.31007		-50.029	5.029	129.971	2.26842		-61.504	16.504	118.496	2.06815		-35.538	9.462	144.462	2.52134		-59.162	14.162	120.838	2.10902		-26.565	18.435	153.435	2.67795		-49.086	4.086	130.914	2.28488		-40.601	4.399	139.399	2.43297		-40.872	4.128	139.128	2.42824		-30.256	14.744	149.744	2.61353
-42.089	2.911	137.911	2.407		-50.464	5.464	129.536	2.26083		-28.156	16.844	151.844	2.65018		-35.106	9.894	144.894	2.52888		-61.26	16.26	118.74	2.0724		-26.565	18.435	153.435	2.67795		-40.815	4.185	139.185	2.42924		-49.538	4.538	130.462	2.27699		-49.214	4.214	130.786	2.28265		-61.232	16.232	118.768	2.07289
-48.013	3.013	131.987	2.30361		-39.369	5.631	140.631	2.45447		-27.897	17.103	152.103	2.6547		-34.315	10.685	145.685	2.54268		-28.072	16.928	151.928	2.65164		-25.641	19.359	154.359	2.69407		-49.214	4.214	130.786	2.28265		-40.4	4.6	139.6	2.43648		-40.601	4.399	139.399	2.43297		-61.631	16.631	118.369	2.06593
-48.122	3.122	131.878	2.30171		-39.352	5.648	140.648	2.45477		-62.85	17.85	117.15	2.04465		-34.114	10.886	145.886	2.54619		-27.719	17.281	152.281	2.6578		-65.056	20.056	114.944	2.00615		-49.236	4.236	130.764	2.28226		-39.806	5.194	140.194	2.44685		-40.462	4.538	139.538	2.4354		-61.699	16.699	118.301	2.06474
-48.366	3.366	131.634	2.29745		-50.87	5.87	129.13	2.25374		-64.359	19.359	115.641	2.01832		-55.905	10.905	124.095	2.16587		-26.267	18.733	153.733	2.68315		-65.136	20.136	114.864	2.00475		-49.461	4.461	130.539	2.27834		-50.412	5.412	129.588	2.26174		-40.236	4.764	139.764	2.43934		-27.979	17.021	152.021	2.65327
-41.496	3.504	138.504	2.41735		-50.964	5.964	129.036	2.2521		-24.624	20.376	155.376	2.71182		-56.16	11.16	123.84	2.16142		-63.853	18.853	116.147	2.02715		-24.305	20.695	155.695	2.71739		-49.764	4.764	130.236	2.27305		-39.523	5.477	140.477	2.45179		-50.042	5.042	129.958	2.26819		-63.06	18.06	116.94	2.04099
-49.399	4.399	130.601	2.27942		-39.019	5.981	140.981	2.46058		-24.228	20.772	155.772	2.71873		-32.619	12.381	147.381	2.57228		-64.799	19.799	115.201	2.01064		-23.806	21.194	156.194	2.7261		-49.821	4.821	130.179	2.27205		-39.289	5.711	140.711	2.45587		-39.71	5.29	140.29	2.44852		-26.887	18.113	153.113	2.67233
-49.538	4.538	130.462	2.27699		-38.811	6.189	141.189	2.46421		-24.228	20.772	155.772	2.71873		-57.407	12.407	122.593	2.13965		-64.885	19.885	115.115	2.00914		-21.194	23.806	158.806	2.77169		-39.806	5.194	140.194	2.44685		-39.063	5.937	140.937	2.45981		-50.464	5.464	129.536	2.26083		-64.592	19.592	115.408	2.01425
-49.635	4.635	130.365	2.2753		-38.418	6.582	141.582	2.47107		-65.956	20.956	114.044	1.99044		-32.574	12.426	147.426	2.57307		-25.102	19.898	154.898	2.70348		-68.962	23.962	111.038	1.93798		-38.395	6.605	141.605	2.47147		-51.072	6.072	128.928	2.25022		-39.341	5.659	140.659	2.45496		-64.699	19.699	115.301	2.01238
-40.314	4.686	139.686	2.43798		-38.32	6.68	141.68	2.47278		-66.571	21.571	113.429	1.97971		-31.849	13.151	148.151	2.58572		-24.376	20.624	155.624	2.71615		-20.772	24.228	159.228	2.77905		-38.157	6.843	141.843	2.47563		-38.66	6.34	141.34	2.46685		-39.289	5.711	140.711	2.45587		-64.983	19.983	115.017	2.00743
-40.061	4.939	139.939	2.4424		-38.29	6.71	141.71	2.47331		-67.694	22.694	112.306	1.96011		-30.53	14.47	149.47	2.60874		-23.72	21.28	156.28	2.7276		-20.556	24.444	159.444	2.78282		-37.999	7.001	142.001	2.47838		-37.875	7.125	142.125	2.48055		-50.711	5.711	129.289	2.25652		-24.963	20.037	155.037	2.70591
-49.97	4.97	130.03	2.26945		-51.892	6.892	128.108	2.23591		-22.276	22.724	157.724	2.7528		-29.148	15.852	150.852	2.63286		-22.77	22.23	157.23	2.74418		-19.44	25.56	160.56	2.8023		-37.807	7.193	142.193	2.48174		-37.626	7.374	142.374	2.4849		-39.237	5.763	140.763	2.45678		-24.305	20.695	155.695	2.71739
-50.042	5.042	129.958	2.26819		-52.374	7.374	127.626	2.22749		-67.932	22.932	112.068	1.95596		-29.148	15.852	150.852	2.63286		-22.329	22.671	157.671	2.75188		-71.565	26.565	108.435	1.89255		-36.714	8.286	143.286	2.50081		-37.451	7.549	142.549	2.48795		-50.981	5.981	129.019	2.25181		-65.772	20.772	114.228	1.99365
-39.401	5.599	140.599	2.45392		-52.386	7.386	127.614	2.22728		-68.199	23.199	111.801	1.9513		-61.39	16.39	118.61	2.07014		-19.983	25.017	160.017	2.79282		-72.181	27.181	107.819	1.8818		-36.573	8.427	143.427	2.50327		-36.573	8.427	143.427	2.50327		-51.009	6.009	128.991	2.25132		-66.14	21.14	113.86	1.98723
-39.094	5.906	140.906	2.45927		-52.943	7.943	127.057	2.21756		-20.985	24.015	159.015	2.77534		-61.736	16.736	118.264	2.0641		-19.933	25.067	160.067	2.7937		-72.255	27.255	107.745	1.88051		-53.471	8.471	126.529	2.20835		-36.444	8.556	143.556	2.50552		-51.044	6.044	128.956	2.25071		-66.801	21.801	113.199	1.9757
-38.991	6.009	141.009	2.46107		-53.246	8.246	126.754	2.21227		-69.677	24.677	110.323	1.9255		-61.975	16.975	118.025	2.05992		-19.733	25.267	160.267	2.79719		-17.241	27.759	162.759	2.84068		-53.616	8.616	126.384	2.20582		-36.209	8.791	143.791	2.50963		-51.34	6.34	128.66	2.24554		-67.286	22.286	112.714	1.96723
-38.66	6.34	141.34	2.46685		-36.573	8.427	143.427	2.50327		-69.864	24.864	110.136	1.92224		-63.02	18.02	116.98	2.04169		-19.699	25.301	160.301	2.79778		-16.535	28.465	163.465	2.853		-36.304	8.696	143.696	2.50797		-54.039	9.039	125.961	2.19843		-37.999	7.001	142.001	2.47838		-67.834	22.834	112.166	1.95767
-51.71	6.71	128.29	2.23908		-53.556	8.556	126.444	2.20686		-19.983	25.017	160.017	2.79282		-26.25	18.75	153.75	2.68344		-19.592	25.408	160.408	2.79965		-16.144	28.856	163.856	2.85983		-53.842	8.842	126.158	2.20187		-35.87	9.13	144.13	2.51554		-52.496	7.496	127.504	2.22536		-21.93	23.07	158.07	2.75884
-38.234	6.766	141.766	2.47428		-53.902	8.902	126.098	2.20083		-70.201	25.201	109.799	1.91635		-64.622	19.622	115.378	2.01373		-70.498	25.498	109.502	1.91117		-15.751	29.249	164.249	2.86669		-35.676	9.324	144.324	2.51893		-35.87	9.13	144.13	2.51554		-52.97	7.97	127.03	2.21709		-21.801	23.199	158.199	2.76109
-51.843	6.843	128.157	2.23676		-35.803	9.197	144.197	2.51671		-73.496	28.496	106.504	1.85885		-24.905	20.095	155.095	2.70692		-70.71	25.71	109.29	1.90747		-74.32	29.32	105.68	1.84446		-35.538	9.462	144.462	2.52134		-54.162	9.162	125.838	2.19629		-36.87	8.13	143.13	2.49809		-68.552	23.552	111.448	1.94513
-51.953	6.953	128.047	2.23484		-54.345	9.345	125.655	2.19309		-73.56	28.56	106.44	1.85773		-24.814	20.186	155.186	2.70851		-71.565	26.565	108.435	1.89255		-74.476	29.476	105.524	1.84174		-35.538	9.462	144.462	2.52134		-34.931	10.069	145.069	2.53193		-36.552	8.448	143.448	2.50364		-21.346	23.654	158.654	2.76903
-52.001	7.001	127.999	2.234		-35.096	9.904	144.904	2.52905		-15.781	29.219	164.219	2.86616		-65.807	20.807	114.193	1.99304		-17.571	27.429	162.429	2.83492		-15.046	29.954	164.954	2.87899		-35.311	9.689	144.689	2.5253		-34.919	10.081	145.081	2.53214		-36.339	8.661	143.661	2.50736		-20.556	24.444	159.444	2.78282
-37.747	7.253	142.253	2.48278		-55.204	10.204	124.796	2.1781		-74.358	29.358	105.642	1.8438		-66.038	21.038	113.962	1.98901		-72.646	27.646	107.354	1.87368		-74.962	29.962	105.038	1.83326		-35.112	9.888	144.888	2.52877		-34.902	10.098	145.098	2.53244		-53.696	8.696	126.304	2.20442		-69.717	24.717	110.283	1.9248
-52.352	7.352	127.648	2.22788		-55.408	10.408	124.592	2.17454		-74.604	29.604	105.396	1.83951		-23.902	21.098	156.098	2.72442		-15.832	29.168	164.168	2.86527		-75.303	30.303	104.697	1.82731		-34.077	10.923	145.923	2.54684		-55.146	10.146	124.854	2.17911		-53.881	8.881	126.119	2.20119		-19.502	25.498	160.498	2.80122
-52.524	7.524	127.476	2.22488		-34.509	10.491	145.491	2.5393		-74.604	29.604	105.396	1.83951		-23.523	21.477	156.477	2.73104		-15.124	29.876	164.876	2.87763		-77.125	32.125	102.875	1.79551		-56.113	11.113	123.887	2.16224		-34.778	10.222	145.222	2.5346		-36.027	8.973	143.973	2.5128		-17.571	27.429	162.429	2.83492
-52.734	7.734	127.266	2.22121		-34.418	10.582	145.582	2.54089		-14.744	30.256	165.256	2.88426		-66.626	21.626	113.374	1.97875		-14.49	30.51	165.51	2.88869		-79.695	34.695	100.305	1.75065		-56.31	11.31	123.69	2.1588		-55.257	10.257	124.743	2.17718		-54.372	9.372	125.628	2.19262		-17.56	27.44	162.44	2.83511
-35.942	9.058	144.058	2.51429		-56.104	11.104	123.896	2.16239		-13.841	31.159	166.159	2.90002		-66.695	21.695	113.305	1.97755		-76.159	31.159	103.841	1.81237		-80.538	35.538	99.462	1.73594		-33.69	11.31	146.31	2.55359		-55.539	10.539	124.461	2.17225		-35.47	9.53	144.53	2.52252		-15.945	29.055	164.055	2.8633
-35.754	9.246	144.246	2.51757		-33.864	11.136	146.136	2.55055		-13.208	31.792	166.792	2.91107		-22.932	22.068	157.068	2.74135		-76.759	31.759	103.241	1.8019		-81.87	36.87	98.13	1.71269		-56.725	11.725	123.275	2.15155		-34.461	10.539	145.539	2.54013		-35.256	9.744	144.744	2.52626		-15.866	29.134	164.134	2.86468
-54.782	9.782	125.218	2.18547		-56.31	11.31	123.69	2.1588		-76.908	31.908	103.092	1.79929		-67.068	22.068	112.932	1.97104		-76.931	31.931	103.069	1.79889		-82.147	37.147	97.853	1.70786		-32.593	12.407	147.407	2.57274		-56.31	11.31	123.69	2.1588		-55.008	10.008	124.992	2.18152		-74.476	29.476	105.524	1.84174
-34.641	10.359	145.359	2.53699		-56.611	11.611	123.389	2.15354		-78.341	33.341	101.659	1.77428		-67.23	22.23	112.77	1.96821		-12.529	32.471	167.471	2.92292		-7.496	37.504	172.504	3.01076		-57.529	12.529	122.471	2.13752		-56.524	11.524	123.476	2.15506		-34.38	10.62	145.62	2.54155		-15.524	29.476	164.476	2.87065
-55.491	10.491	124.509	2.17309		-57.265	12.265	122.735	2.14213		-78.69	33.69	101.31	1.76819		-67.805	22.805	112.195	1.95817		-12.529	32.471	167.471	2.92292		-82.875	37.875	97.125	1.69515		-57.653	12.653	122.347	2.13536		-33.341	11.659	146.659	2.55968		-33.69	11.31	146.31	2.55359		-15.524	29.476	164.476	2.87065
-34.346	10.654	145.654	2.54214		-32.106	12.894	147.894	2.58124		-10.437	34.563	169.563	2.95943		-21.701	23.299	158.299	2.76284		-12.225	32.775	167.775	2.92823		-7.125	37.875	172.875	3.01724		-32.106	12.894	147.894	2.58124		-56.706	11.706	123.294	2.15189		-57.265	12.265	122.735	2.14213		-15.524	29.476	164.476	2.87065
-56.31	11.31	123.69	2.1588		-57.995	12.995	122.005	2.12939		-10.081	34.919	169.919	2.96565		-20.985	24.015	159.015	2.77534		-12.095	32.905	167.905	2.9305		-83.047	38.047	96.953	1.69215		-58.449	13.449	121.551	2.12147		-56.725	11.725	123.275	2.15155		-58.392	13.392	121.608	2.12246		-15.322	29.678	164.678	2.87417
-33.69	11.31	146.31	2.55359		-58.782	13.782	121.218	2.11565		-9.926	35.074	170.074	2.96835		-69.624	24.624	110.376	1.92642		-78.179	33.179	101.821	1.77711		-6.411	38.589	173.589	3.0297		-30.606	14.394	149.394	2.60742		-57.144	12.144	122.856	2.14424		-31.551	13.449	148.449	2.59092		-14.697	30.303	165.303	2.88508
-33.341	11.659	146.659	2.55968		-58.815	13.815	121.185	2.11508		-80.074	35.074	99.926	1.74404		-69.864	24.864	110.136	1.92224		-11.514	33.486	168.486	2.94064		-6.203	38.797	173.797	3.03333		-60.489	15.489	119.511	2.08586		-57.653	12.653	122.347	2.13536		-31.357	13.643	148.643	2.59431		-14.036	30.964	165.964	2.89662
-56.853	11.853	123.147	2.14932		-59.036	14.036	120.964	2.11122		-80.272	35.272	99.728	1.74058		-69.887	24.887	110.113	1.92183		-10.954	34.046	169.046	2.95041		-5.469	39.531	174.531	3.04614		-27.613	17.387	152.387	2.65965		-32.137	12.863	147.863	2.5807		-59.036	14.036	120.964	2.11122		-13.627	31.373	166.373	2.90376
-57.529	12.529	122.471	2.13752		-30.426	14.574	149.574	2.61056		-9.23	35.77	170.77	2.9805		-20.026	24.974	159.974	2.79207		-10.856	34.144	169.144	2.95212		-3.434	41.566	176.566	3.08166		-27.597	17.403	152.403	2.65993		-31.866	13.134	148.134	2.58543		-30.964	14.036	149.036	2.60117		-11.592	33.408	168.408	2.93927
-32.196	12.804	147.804	2.57967		-59.982	14.982	120.018	2.09471		-83.047	38.047	96.953	1.69215		-19.904	25.096	160.096	2.7942		-79.38	34.38	100.62	1.75615		-87.138	42.138	92.862	1.62075		-27.072	17.928	152.928	2.6691		-58.878	13.878	121.122	2.11398		-30.828	14.172	149.172	2.60354		-11.31	33.69	168.69	2.9442
-31.891	13.109	148.109	2.58499		-29.836	15.164	150.164	2.62086		-6.633	38.367	173.367	3.02582		-19.502	25.498	160.498	2.80122		-10.389	34.611	169.611	2.96027		-1.79	43.21	178.21	3.11035		-63.02	18.02	116.98	2.04169		-59.265	14.265	120.735	2.10722		-30.548	14.452	149.452	2.60843		-10.539	34.461	169.461	2.95765
-58.465	13.465	121.535	2.12119		-61.876	16.876	118.124	2.06165		-83.928	38.928	96.072	1.67677		-71.095	26.095	108.905	1.90075		-10.305	34.695	169.695	2.96174		0	45	180	3.14159		-26.565	18.435	153.435	2.67795		-30.069	14.931	149.931	2.61679		-59.534	14.534	120.466	2.10253		-80.218	35.218	99.782	1.74152
-31.264	13.736	148.736	2.59593		-28.072	16.928	151.928	2.65164		-84.193	39.193	95.807	1.67215		-72.072	27.072	107.928	1.8837		-9.866	35.134	170.134	2.9694		-90	45	90	1.5708		-63.435	18.435	116.565	2.03444		-60.461	15.461	119.539	2.08635		-59.689	14.689	120.311	2.09982		-9.752	35.248	170.248	2.97139
-31.159	13.841	148.841	2.59777		-62.049	17.049	117.951	2.05863		-85.101	40.101	94.899	1.6563		-17.613	27.387	162.387	2.83419		-80.362	35.362	99.638	1.73901		0	45	180	3.14159		-63.838	18.838	116.162	2.02741		-61.26	16.26	118.74	2.0724		-59.808	14.808	120.192	2.09775		-9.293	35.707	170.707	2.9794
-31.097	13.903	148.903	2.59885		-27.86	17.14	152.14	2.65534		-85.426	40.426	94.574	1.65063		-72.784	27.784	107.216	1.87127		-8.455	36.545	171.545	2.99403		0	45	180	3.14159		-25.56	19.44	154.44	2.69549		-61.314	16.314	118.686	2.07146		-28.989	16.011	151.011	2.63564		-80.961	35.961	99.039	1.72856
-59.036	14.036	120.964	2.11122		-62.354	17.354	117.646	2.05331		-4.16	40.84	175.84	3.06899		-73.009	28.009	106.991	1.86735		-8.13	36.87	171.87	2.9997		-91.169	46.169	88.831	1.55039		-64.983	19.983	115.017	2.00743		-26.565	18.435	153.435	2.67795		-28.968	16.032	151.032	2.63601		-80.961	35.961	99.039	1.72856
-30.964	14.036	149.036	2.60117		-62.403	17.403	117.597	2.05245		-86.186	41.186	93.814	1.63736		-73.431	28.431	106.569	1.85998		-6.968	38.032	173.032	3.01998		-91.219	46.219	88.781	1.54952		-65.095	20.095	114.905	2.00547		-64.537	19.537	115.463	2.01521		-28.811	16.189	151.189	2.63875		-8.881	36.119	171.119	2.98659
-59.3	14.3	120.7	2.10661		-27.216	17.784	152.784	2.66658		-86.186	41.186	93.814	1.63736		-16.22	28.78	163.78	2.8585		-6.263	38.737	173.737	3.03228		1.273	46.273	181.273	3.16381		-65.171	20.171	114.829	2.00414		-66.695	21.695	113.305	1.97755		-28.413	16.587	151.587	2.64569		-81.469	36.469	98.531	1.71969
-30.7	14.3	149.3	2.60578		-26.906	18.094	153.094	2.67199		-86.309	41.309	93.691	1.63522		-16.144	28.856	163.856	2.85983		-84.094	39.094	95.906	1.67388		1.397	46.397	181.397	3.16597		-24.727	20.273	155.273	2.71003		-67.38	22.38	112.62	1.96559		-63.004	18.004	116.996	2.04197		-82.569	37.569	97.431	1.70049
-30.466	14.534	149.534	2.60986		-26.565	18.435	153.435	2.67795		-90	45	90	1.5708		-75.114	30.114	104.886	1.83061		-3.289	41.711	176.711	3.08419		2.291	47.291	182.291	3.18158		-24.444	20.556	155.556	2.71496		-22.504	22.496	157.496	2.74882		-25.602	19.398	154.398	2.69475		-82.875	37.875	97.125	1.69515
-59.931	14.931	120.069	2.0956		-26.342	18.658	153.658	2.68184		0	45	180	3.14159		-14.39	30.61	165.61	2.89044		-3.27	41.73	176.73	3.08452		-93.013	48.013	86.987	1.51821		-65.659	20.659	114.341	1.99563		-22.457	22.543	157.543	2.74964		-25.241	19.759	154.759	2.70105		-83.387	38.387	96.613	1.68621
-29.604	15.396	150.396	2.62491		-26.232	18.768	153.768	2.68376		-94.865	49.865	85.135	1.48589		-77.229	32.229	102.771	1.79369		-88.493	43.493	91.507	1.5971		-97.306	52.306	82.694	1.44328		-65.898	20.898	114.102	1.99146		-71.565	26.565	108.435	1.89255		-25.017	19.983	154.983	2.70496		-5.477	39.523	174.523	3.046
-28.369	16.631	151.631	2.64646		-26.053	18.947	153.947	2.68688		-97.765	52.765	82.235	1.43527		-11.802	33.198	168.198	2.93561		-89.105	44.105	90.895	1.58642		8.403	53.403	188.403	3.28825		-23.629	21.371	156.371	2.72919		-18.435	26.565	161.565	2.81984		-64.983	19.983	115.017	2.00743		-5.117	39.883	174.883	3.05228
-27.759	17.241	152.241	2.65711		-25.133	19.867	154.867	2.70294		-99.019	54.019	80.981	1.41339		-11.041	33.959	168.959	2.94889		-0.796	44.204	179.204	3.1277		-98.915	53.915	81.085	1.4152		-22.906	22.094	157.094	2.74181		-17.7	27.3	162.3	2.83267		-64.983	19.983	115.017	2.00743		-2.161	42.839	177.839	3.10388
-27.3	17.7	152.7	2.66512		-23.875	21.125	156.125	2.7249		-99.324	54.324	80.676	1.40806		-79.33	34.33	100.67	1.75702		1.146	46.146	181.146	3.16159		10.62	55.62	190.62	3.32695		-22.249	22.751	157.751	2.75327		-16.928	28.072	163.072	2.84614		-23.429	21.571	156.571	2.73268		-88.315	43.315	91.685	1.60021
-63.435	18.435	116.565	2.03444		-66.425	21.425	113.575	1.98226		-99.728	54.728	80.272	1.40101		-80.272	35.272	99.728	1.74058		-91.975	46.975	88.025	1.53633		-111.801	66.801	68.199	1.1903		-22.109	22.891	157.891	2.75572		-16.504	28.496	163.496	2.85354		-20.943	24.057	159.057	2.77607		-88.958	43.958	91.042	1.58898
-64.799	19.799	115.201	2.01064		-22.443	22.557	157.557	2.74989		10.62	55.62	190.62	3.32695		-8.696	36.304	171.304	2.98982		3.406	48.406	183.406	3.20104		-112.932	67.932	67.068	1.17056		-21.949	23.051	158.051	2.75851		-15.803	29.197	164.197	2.86578		-70.769	25.769	109.231	1.90644		-0.895	44.105	179.105	3.12597
-64.799	19.799	115.201	2.01064		-70.096	25.096	109.904	1.91819		-101.497	56.497	78.503	1.37014		-7.722	37.278	172.278	3.00682		3.691	48.691	183.691	3.20601		-116.565	71.565	63.435	1.10715		-20.136	24.864	159.864	2.79015		-14.982	30.018	165.018	2.88011		-19.058	25.942	160.942	2.80897		0	45	180	3.14159
-64.885	19.885	115.115	2.00914		-70.201	25.201	109.799	1.91635		11.56	56.56	191.56	3.34335		-82.278	37.278	97.722	1.70557		4.635	49.635	184.635	3.22249		-117.072	72.072	62.928	1.0983		-19.231	25.769	160.769	2.80595		-13.349	31.651	166.651	2.90861		-18.97	26.03	161.03	2.8105		1.123	46.123	181.123	3.16119
-24.842	20.158	155.158	2.70802		-19.767	25.233	160.233	2.79659		16.39	61.39	196.39	3.42765		-84.56	39.56	95.44	1.66574		6.17	51.17	186.17	3.24928		-118.74	73.74	61.26	1.06919		-70.907	25.907	109.093	1.90403		-10.305	34.695	169.695	2.96174		-72.181	27.181	107.819	1.8818		2.161	47.161	182.161	3.17931
-23.962	21.038	156.038	2.72338		-19.747	25.253	160.253	2.79694		-107.784	62.784	72.216	1.26041		-86.028	41.028	93.972	1.64012		7.722	52.722	187.722	3.27637		-120.018	75.018	59.982	1.04688		-71.565	26.565	108.435	1.89255		-80.38	35.38	99.62	1.7387		-17.049	27.951	162.951	2.84403		-92.49	47.49	87.51	1.52734
-19.29	25.71	160.71	2.80492		-18.8	26.2	161.2	2.81347		17.879	62.879	197.879	3.45364		-2.203	42.797	177.797	3.10314		7.734	52.734	187.734	3.27658		-129.56	84.56	50.44	0.880344		-74.055	29.055	105.945	1.84909		-9.189	35.811	170.811	2.98121		-17.049	27.951	162.951	2.84403		3.731	48.731	183.731	3.20671
-71.03	26.03	108.97	1.90189		-18.635	26.365	161.365	2.81635		23.199	68.199	203.199	3.54649		-1.364	43.636	178.636	3.11779		-99.728	54.728	80.272	1.40101		-133.898	88.898	46.102	0.804632		-15.573	29.427	164.427	2.86979		-9.118	35.882	170.882	2.98245		-73.301	28.301	106.699	1.86225		-95.013	50.013	84.987	1.4833
-17.067	27.933	162.933	2.84372		-18.435	26.565	161.565	2.81984		-115.907	70.907	64.093	1.11863		0.573	45.573	180.573	3.15159		12.938	57.938	192.938	3.3674		-136.245	91.245	43.755	0.763669		-9.36	35.64	170.64	2.97823		-8.746	36.254	171.254	2.98895		-73.811	28.811	106.189	1.85335		9.62	54.62	189.62	3.30949
-16.699	28.301	163.301	2.85014		-18.06	26.94	161.94	2.82639		27.35	72.35	207.35	3.61894		4.447	49.447	184.447	3.21921		-119.899	74.899	60.101	1.04896		-138.24	93.24	41.76	0.728849		-8.881	36.119	171.119	2.98659		-6.911	38.089	173.089	3.02097		-15.524	29.476	164.476	2.87065		11.514	56.514	191.514	3.34255
-12.095	32.905	167.905	2.9305		-13.912	31.088	166.088	2.89878		29.168	74.168	209.168	3.65067		4.814	49.814	184.814	3.22561		30.964	75.964	210.964	3.68202		-139.236	94.236	40.764	0.711466		-83.019	38.019	96.981	1.69264		-6.419	38.581	173.581	3.02956		-77.989	32.989	102.011	1.78043		12.407	57.407	192.407	3.35814
-8.902	36.098	171.098	2.98622		-13.799	31.201	166.201	2.90075		-125.754	80.754	54.246	0.946771		20.344	65.344	200.344	3.49666		-124.16	79.16	55.84	0.974592		-142.001	97.001	37.999	0.663208		-6.633	38.367	173.367	3.02582		-6.226	38.774	173.774	3.03293		-80.538	35.538	99.462	1.73594		-102.529	57.529	77.471	1.35212
-88.568	43.568	91.432	1.59579		-12.995	32.005	167.005	2.91479		-126.027	81.027	53.973	0.942007		-112.964	67.964	67.036	1.17		-132.709	87.709	47.291	0.825384		-143.267	98.267	36.733	0.641112		-5.711	39.289	174.289	3.04192		-83.83	38.83	96.17	1.67848		-81.254	36.254	98.746	1.72344		17.65	62.65	197.65	3.44964
0	45	180	3.14159		-10.539	34.461	169.461	2.95765		-127.057	82.057	52.943	0.92403		31.088	76.088	211.088	3.68418		-133.995	88.995	46.005	0.802939		-145.582	100.582	34.418	0.600707		-5.404	39.596	174.596	3.04728		-88.091	43.091	91.909	1.60411		-2.77	42.23	177.23	3.09325		17.85	62.85	197.85	3.45313
-94.16	49.16	85.84	1.49819		-82.614	37.614	97.386	1.69971		-132.357	87.357	47.643	0.831527		-121.891	76.891	58.109	1.01419		-135	90	45	0.785398		-145.84	100.84	34.16	0.596204		-4.814	40.186	175.186	3.05757		0	45	180	3.14159		-2.161	42.839	177.839	3.10388		19.359	64.359	199.359	3.47947
-96.34	51.34	83.66	1.46014		-2.121	42.879	177.879	3.10457		-133.264	88.264	46.736	0.815697		-139.821	94.821	40.179	0.701256		-140.599	95.599	39.401	0.687677		-148.815	103.815	31.185	0.544281		-86.698	41.698	93.302	1.62843		0	45	180	3.14159		-0.868	44.132	179.132	3.12644		27.801	72.801	207.801	3.62681
-96.911	51.911	83.089	1.45018		-88.182	43.182	91.818	1.60253		-150.751	105.751	29.249	0.510491		-149.859	104.859	30.141	0.52606		-148.325	103.325	31.675	0.552833		-150.945	105.945	29.055	0.507105		0	45	180	3.14159		3.366	48.366	183.366	3.20034		-93.691	48.691	86.309	1.50638		-127.626	82.626	52.374	0.914099
9.246	54.246	189.246	3.30297		-0.699	44.301	179.301	3.12939		-155.898	110.898	24.102	0.420659		60.709	105.709	240.709	4.20116		-157.218	112.218	22.782	0.397621		-152.904	107.904	27.096	0.472914		-100.954	55.954	79.046	1.37961		-108.435	63.435	71.565	1.24904		5.332	50.332	185.332	3.23465		-131.634	86.634	48.366	0.844146
-99.866	54.866	80.134	1.3986		5.29	50.29	185.29	3.23392		-156.448	111.448	23.552	0.41106		-151.39	106.39	28.61	0.499339		-162.35	117.35	17.65	0.308051		-153.435	108.435	26.565	0.463647		-102.2	57.2	77.8	1.35787		-130.601	85.601	49.399	0.862175		5.906	50.906	185.906	3.24467		-136.302	91.302	43.698	0.762674
16.557	61.557	196.557	3.43057		15.396	60.396	195.396	3.4103		-163.706	118.706	16.294	0.284384		-152.526	107.526	27.474	0.479512		-162.553	117.553	17.447	0.304508		-157.521	112.521	22.479	0.392333		-143.13	98.13	36.87	0.643503		-133.877	88.877	46.123	0.804998		-126.384	81.384	53.616	0.935776		-140.194	95.194	39.806	0.694746
-116.03	71.03	63.97	1.11649		-149.744	104.744	30.256	0.528067		-165.379	120.379	14.621	0.255185		-153.06	108.06	26.94	0.470192		-162.784	117.784	17.216	0.300476		-159.59	114.59	20.41	0.356222		-145.081	100.081	34.919	0.609452		-145.244	100.244	34.756	0.606607		-132.614	87.614	47.386	0.827042		-140.477	95.477	39.523	0.689806
-147.529	102.529	32.471	0.566726		-152.241	107.241	27.759	0.484486		-172.304	127.304	7.696	0.134321		-157.306	112.306	22.694	0.396085		-163.856	118.856	16.144	0.281766		-164.291	119.291	15.709	0.274174		-148.496	103.496	31.504	0.549849		-159.677	114.677	20.323	0.354703		-143.344	98.344	36.656	0.639768		-151.699	106.699	28.301	0.493946
-149.566	104.566	30.434	0.531174		-171.384	126.384	8.616	0.150378		-177.99	132.99	2.01	0.0350811		-159.829	114.829	20.171	0.35205		-169.261	124.261	10.739	0.187431		-173.234	128.234	6.766	0.118089		-152.447	107.447	27.553	0.480891		-165.7	120.7	14.3	0.249582		-169.778	124.778	10.222	0.178408		-168.232	123.232	11.768	0.20539
Figure 3f	Correlation plot of mean BRCA1-positive foci per µm2 nucleus area and spindle angle in BRCA1 mutant/+ MCF10A cells
	Mean BRCA1	Meidan spindle angle
Parental	0.5024	8.396
Exon 10	0.5471	10.843
ΔExon 2-3	0.2083	30.7075
185delAG	0.3036	21.6605
C61G	0.2641	30.8345
C64R	0.155	35.1165
D67Y	0.451	11.31
R71G	0.5183	10.398
L246V	0.4804	9.451
S316G	0.1098	28.2475
Q356R	0.3541	13.29
I379M	0.4297	9.689
A1708E	0.2926	23.687
5382insG	0.3193	35.818
R1835X	0.5851	9.824
W1837R	0.5441	10.063
[truncated: 24 more columns]

## Sheet: Figure 4
Figure 4a	Correlation plot of mean BRCA1-positive foci per µm2 nucleus area and ΔγH2AX normalized to basal levels in sham-treated cells
	Mean BRCA1	Mean ΔγH2AX
Parental	0.5024	0.01881
Exon 10	0.5471	0.02188
ΔExon 2-3	0.2083	0.02065
185delAG	0.3036	0.05678
C61G	0.2641	0.08434
C64R	0.155	0.07084
D67Y	0.451	0.02451
R71G	0.5183	0.01886
L246V	0.4804	0.05746
S316G	0.1098	0.09736
Q356R	0.3541	0.05661
I379M	0.4297	0.03243
A1708E	0.2926	0.1101
5382insG	0.3193	0.04236
R1835X	0.5851	0.06164
W1837R	0.5441	0.01921
Figure 4b	Correlation plot of mean BRCA1-positive foci per µm2 nucleus area and CFC ratio
	Mean BRCA1	Mean CFC ratio
Parental	0.5024	0.921991
Exon 10	0.5471	0.858579
ΔExon 2-3	0.2083	0.498697
185delAG	0.3036	0.642273
C61G	0.2641	0.611026
C64R	0.155	0.519969
D67Y	0.451	0.792579
R71G	0.5183	0.777175
L246V	0.4804	0.896183
S316G	0.1098	0.671737
Q356R	0.3541	0.907055
I379M	0.4297	0.794136
A1708E	0.2926	0.54127
5382insG	0.3193	0.591521
R1835X	0.5851	0.917459
W1837R	0.5441	0.918227
Figure 4c	Correlation plot of mean BRCA1-positive foci per µm2 nucleus area and Talazoparib IC50
	Mean BRCA1	Mean IC50
Parental	0.5024	0.506
Exon 10	0.5471	0.4161
ΔExon 2-3	0.2083	0.09752
185delAG	0.3036	0.2009
C61G	0.2641	0.07858
C64R	0.155	0.06959
D67Y	0.451	0.107
R71G	0.5183	0.1485
L246V	0.4804	0.1742
S316G	0.1098	0.1615
Q356R	0.3541	0.4425
I379M	0.4297	0.1247
A1708E	0.2926	0.1714
5382insG	0.3193	0.2022
R1835X	0.5851	0.1066
W1837R	0.5441	0.08502
Figure 4d	γH2AX-positive foci in parental MCF10A cells 24 hours after X-radiation
0 Gy	0.25 Gy	0.5 Gy	0.75 Gy	1 Gy
1.67692	1.98462	1.95385	1.61539	1.86154
1.78462	1.63077	1.92308	2.23077	2.58461
1.66	1.62	2.09	2.17	2.51
1.98	1.86	1.9505	2.08911	2.92079
Figure 4e	CFC from parental MCF10A cells after X-radiation
0 Gy	0.25 Gy	0.5 Gy	0.75 Gy	1 Gy
65	56	55	50	41
62	64	63	45	45
69	56	62	51	30
59	58	54	45	48
60	62	65	42	44
58	58	57	48	31
62	56	51	41	39
60	58	50	49	45
65	64	52	53	41
61	54	50	48	37
65	59	46	48	41
62	55	54	47	38
Figure 4f	Spindle angle on L-shaped micropatterns measured in parental MCF10A post X-radiation (24 hr)
0 Gy					0.25 Gy					0.5 Gy					0.75 Gy					1 Gy					Absolute angle < 15⁰
Angle from Image J	Absolute angle	Angle for Matlab	Radian for Matlab		Angle from Image J	Absolute angle	Angle for Matlab	Radian for Matlab		Angle from Image J	Absolute angle	Angle for Matlab	Radian for Matlab		Angle from Image J	Absolute angle	Angle for Matlab	Radian for Matlab		Angle from Image J	Absolute angle	Angle for Matlab	Radian for Matlab
-45	0	135	2.35619		-45	0	135	2.35619		-45	0	135	2.35619		-44.563	0.437	135.437	2.36382		-45.516	0.516	134.484	2.34719
-45	0	135	2.35619		-44.444	0.556	135.556	2.3659		-46.081	1.081	133.919	2.33733		-44.519	0.481	135.481	2.36459		-44.275	0.725	135.725	2.36885
-44.119	0.881	135.881	2.37157		-45.674	0.674	134.326	2.34443		-46.193	1.193	133.807	2.33537		-43.919	1.081	136.081	2.37506		-44.236	0.764	135.764	2.36953
-46.005	1.005	133.995	2.33865		-43.807	1.193	136.193	2.37702		-46.312	1.312	133.688	2.3333		-46.432	1.432	133.568	2.3312		-46.123	1.123	133.877	2.33659
-43.854	1.146	136.146	2.3762		-43.556	1.444	136.444	2.3814		-43.122	1.878	136.878	2.38897		-43.531	1.469	136.469	2.38183		-46.312	1.312	133.688	2.3333
-43.831	1.169	136.169	2.3766		-43.452	1.548	136.548	2.38321		-43.025	1.975	136.975	2.39066		-46.591	1.591	133.409	2.32843		-43.668	1.332	136.332	2.37944
-46.332	1.332	133.668	2.33295		-43.332	1.668	136.668	2.38531		-42.99	2.01	137.01	2.39128		-43.264	1.736	136.736	2.38649		-46.701	1.701	133.299	2.32651
-43.603	1.397	136.397	2.38058		-46.685	1.685	133.315	2.32679		-42.825	2.175	137.175	2.39416		-46.809	1.809	133.191	2.32462		-43.264	1.736	136.736	2.38649
-46.397	1.397	133.603	2.33181		-43.264	1.736	136.736	2.38649		-47.203	2.203	132.797	2.31774		-46.931	1.931	133.069	2.32249		-47.406	2.406	132.594	2.3142
-46.931	1.931	133.069	2.32249		-42.917	2.083	137.083	2.39255		-47.386	2.386	132.614	2.31455		-47.121	2.121	132.879	2.31918		-47.626	2.626	132.374	2.31036
-47.121	2.121	132.879	2.31918		-42.769	2.231	137.231	2.39513		-47.862	2.862	132.138	2.30624		-42.594	2.406	137.406	2.39819		-47.726	2.726	132.274	2.30862
-47.779	2.779	132.221	2.30769		-47.49	2.49	132.51	2.31274		-42.109	2.891	137.891	2.40665		-47.49	2.49	132.51	2.31274		-42.221	2.779	137.779	2.4047
-42.207	2.793	137.793	2.40494		-42.374	2.626	137.626	2.40203		-47.891	2.891	132.109	2.30574		-41.82	3.18	138.18	2.4117		-47.827	2.827	132.173	2.30685
-47.936	2.936	132.064	2.30495		-42.138	2.862	137.862	2.40615		-42.039	2.961	137.961	2.40787		-48.434	3.434	131.566	2.29626		-42.064	2.936	137.936	2.40744
-48.013	3.013	131.987	2.30361		-47.862	2.862	132.138	2.30624		-41.987	3.013	138.013	2.40878		-41.455	3.545	138.545	2.41807		-41.392	3.608	138.608	2.41917
-48.504	3.504	131.496	2.29504		-48.205	3.205	131.795	2.30026		-48.18	3.18	131.82	2.30069		-48.691	3.691	131.309	2.29177		-41.129	3.871	138.871	2.42376
-48.545	3.545	131.455	2.29432		-41.186	3.814	138.814	2.42276		-41.326	3.674	138.674	2.42032		-41.285	3.715	138.715	2.42103		-49.764	4.764	130.236	2.27305
-48.691	3.691	131.309	2.29177		-41.186	3.814	138.814	2.42276		-41.07	3.93	138.93	2.42479		-49.014	4.014	130.986	2.28614		-49.899	4.899	130.101	2.27069
-48.814	3.814	131.186	2.28963		-48.814	3.814	131.186	2.28963		-49.086	4.086	130.914	2.28488		-40.946	4.054	139.054	2.42695		-39.898	5.102	140.102	2.44524
-48.965	3.965	131.035	2.28699		-41.082	3.918	138.918	2.42458		-49.086	4.086	130.914	2.28488		-40.914	4.086	139.086	2.42751		-50.618	5.618	129.382	2.25814
-49.399	4.399	130.601	2.27942		-49.635	4.635	130.365	2.2753		-40.365	4.635	139.635	2.43709		-40.786	4.214	139.214	2.42974		-39.289	5.711	140.711	2.45587
-49.467	4.467	130.533	2.27823		-50.092	5.092	129.908	2.26732		-40.365	4.635	139.635	2.43709		-49.325	4.325	130.675	2.28071		-38.928	6.072	141.072	2.46217
-49.485	4.485	130.515	2.27792		-39.668	5.332	140.332	2.44926		-40.179	4.821	139.821	2.44034		-49.399	4.399	130.601	2.27942		-51.116	6.116	128.884	2.24945
-40.486	4.514	139.514	2.43498		-50.412	5.412	129.588	2.26174		-40.156	4.844	139.844	2.44074		-40.503	4.497	139.497	2.43468		-38.29	6.71	141.71	2.47331
-49.6	4.6	130.4	2.27591		-50.87	5.87	129.13	2.25374		-49.95	4.95	130.05	2.2698		-40.156	4.844	139.844	2.44074		-51.766	6.766	128.234	2.23811
-40.135	4.865	139.865	2.4411		-50.947	5.947	129.053	2.2524		-50.194	5.194	129.806	2.26554		-40.101	4.899	139.899	2.4417		-38.073	6.927	141.927	2.47709
-39.71	5.29	140.29	2.44852		-38.841	6.159	141.159	2.46369		-50.262	5.262	129.738	2.26436		-50.315	5.315	129.685	2.26343		-37.875	7.125	142.125	2.48055
-50.29	5.29	129.71	2.26387		-51.34	6.34	128.66	2.24554		-50.315	5.315	129.685	2.26343		-50.477	5.477	129.523	2.2606		-52.374	7.374	127.626	2.22749
-50.356	5.356	129.644	2.26271		-51.45	6.45	128.55	2.24362		-39.644	5.356	140.356	2.44967		-39.289	5.711	140.711	2.45587		-37.569	7.431	142.431	2.48589
-50.56	5.56	129.44	2.25915		-38.517	6.483	141.483	2.46934		-39.094	5.906	140.906	2.45927		-50.826	5.826	129.174	2.25451		-37.367	7.633	142.633	2.48942
-50.711	5.711	129.289	2.25652		-51.546	6.546	128.454	2.24195		-38.928	6.072	141.072	2.46217		-50.906	5.906	129.094	2.25312		-52.696	7.696	127.304	2.22187
-39.289	5.711	140.711	2.45587		-38.118	6.882	141.882	2.47631		-51.34	6.34	128.66	2.24554		-39.019	5.981	140.981	2.46058		-37.235	7.765	142.765	2.49172
-39.063	5.937	140.937	2.45981		-52.001	7.001	127.999	2.234		-38.541	6.459	141.459	2.46893		-38.784	6.216	141.216	2.46468		-53.13	8.13	126.87	2.2143
-39.036	5.964	140.964	2.46029		-37.816	7.184	142.184	2.48158		-51.68	6.68	128.32	2.23961		-37.725	7.275	142.275	2.48317		-36.607	8.393	143.393	2.50268
-51.009	6.009	128.991	2.25132		-37.794	7.206	142.206	2.48196		-38.32	6.68	141.68	2.47278		-37.519	7.481	142.481	2.48676		-36.409	8.591	143.591	2.50614
-51.033	6.033	128.967	2.2509		-37.614	7.386	142.386	2.4851		-52.549	7.549	127.451	2.22444		-36.733	8.267	143.267	2.50048		-53.902	8.902	126.098	2.20083
-51.189	6.189	128.811	2.24818		-52.595	7.595	127.405	2.22364		-36.674	8.326	143.326	2.50151		-36.304	8.696	143.696	2.50797		-53.973	8.973	126.027	2.19959
-51.582	6.582	128.418	2.24132		-52.595	7.595	127.405	2.22364		-36.416	8.584	143.584	2.50601		-35.961	9.039	144.039	2.51395		-35.987	9.013	144.013	2.5135
-38.073	6.927	141.927	2.47709		-53.471	8.471	126.529	2.20835		-36.119	8.881	143.881	2.5112		-54.13	9.13	125.87	2.19685		-54.071	9.071	125.929	2.19788
-37.807	7.193	142.193	2.48174		-36.347	8.653	143.653	2.50722		-35.972	9.028	144.028	2.51376		-35.776	9.224	144.224	2.51718		-54.137	9.137	125.863	2.19672
-37.648	7.352	142.352	2.48451		-53.881	8.881	126.119	2.20119		-54.039	9.039	125.961	2.19843		-35.655	9.345	144.345	2.5193		-35.838	9.162	144.162	2.5161
-37.073	7.927	142.927	2.49455		-53.902	8.902	126.098	2.20083		-54.162	9.162	125.838	2.19629		-35.34	9.66	144.66	2.52479		-54.224	9.224	125.776	2.19521
-37.057	7.943	142.943	2.49483		-53.973	8.973	126.027	2.19959		-54.462	9.462	125.538	2.19105		-54.819	9.819	125.181	2.18482		-35.362	9.638	144.638	2.52441
-36.87	8.13	143.13	2.49809		-35.91	9.09	144.09	2.51484		-35.417	9.583	144.583	2.52345		-55.008	10.008	124.992	2.18152		-55.008	10.008	124.992	2.18152
-53.326	8.326	126.674	2.21088		-54.118	9.118	125.882	2.19706		-54.638	9.638	125.362	2.18798		-55.081	10.081	124.919	2.18025		-34.902	10.098	145.098	2.53244
-53.499	8.499	126.501	2.20786		-54.462	9.462	125.538	2.19105		-54.782	9.782	125.218	2.18547		-34.735	10.265	145.265	2.53535		-34.695	10.305	145.305	2.53605
-53.499	8.499	126.501	2.20786		-35.181	9.819	144.819	2.52757		-54.926	9.926	125.074	2.18295		-34.287	10.713	145.713	2.54317		-34.592	10.408	145.408	2.53785
-53.973	8.973	126.027	2.19959		-54.904	9.904	125.096	2.18334		-54.926	9.926	125.074	2.18295		-33.906	11.094	146.094	2.54982		-55.452	10.452	124.548	2.17377
-55.008	10.008	124.992	2.18152		-55.098	10.098	124.902	2.17995		-55.305	10.305	124.695	2.17634		-33.69	11.31	146.31	2.55359		-34.461	10.539	145.539	2.54013
-34.695	10.305	145.305	2.53605		-34.695	10.305	145.305	2.53605		-34.315	10.685	145.685	2.54268		-33.486	11.514	146.514	2.55715		-55.713	10.713	124.287	2.16922
-34.287	10.713	145.713	2.54317		-55.349	10.349	124.651	2.17557		-56.689	11.689	123.311	2.15218		-56.524	11.524	123.476	2.15506		-32.957	12.043	147.043	2.56638
-33.518	11.482	146.482	2.55659		-34.33	10.67	145.67	2.54242		-56.706	11.706	123.294	2.15189		-56.56	11.56	123.44	2.15443		-57.068	12.068	122.932	2.14557
-33.071	11.929	146.929	2.56439		-55.713	10.713	124.287	2.16922		-32.619	12.381	147.381	2.57228		-33.389	11.611	146.611	2.55884		-32.775	12.225	147.225	2.56956
-32.905	12.095	147.095	2.56729		-33.887	11.113	146.113	2.55015		-57.6	12.6	122.4	2.13628		-56.944	11.944	123.056	2.14773		-32.619	12.381	147.381	2.57228
-57.265	12.265	122.735	2.14213		-33.44	11.56	146.56	2.55795		-31.781	13.219	148.219	2.58691		-32.681	12.319	147.319	2.5712		-57.465	12.465	122.535	2.13864
-57.265	12.265	122.735	2.14213		-33.311	11.689	146.689	2.56021		-31.608	13.392	148.392	2.58993		-32.471	12.529	147.529	2.57487		-58.213	13.213	121.787	2.12558
-32.661	12.339	147.339	2.57155		-33.207	11.793	146.793	2.56202		-58.782	13.782	121.218	2.11565		-57.894	12.894	122.106	2.13115		-58.392	13.392	121.608	2.12246
-32.381	12.619	147.619	2.57644		-32.125	12.875	147.875	2.58091		-58.878	13.878	121.122	2.11398		-58.079	13.079	121.921	2.12792		-31.504	13.496	148.496	2.59174
-32.276	12.724	147.724	2.57827		-31.701	13.299	148.299	2.58831		-58.903	13.903	121.097	2.11354		-58.241	13.241	121.759	2.1251		-31.264	13.736	148.736	2.59593
-29.592	15.408	150.408	2.62511		-58.523	13.523	121.477	2.12017		-58.941	13.941	121.059	2.11288		-31.159	13.841	148.841	2.59777		-30.816	14.184	149.184	2.60375
-61.26	16.26	118.74	2.0724		-58.782	13.782	121.218	2.11565		-59.036	14.036	120.964	2.11122		-30.828	14.172	149.172	2.60354		-30.801	14.199	149.199	2.60401
-61.28	16.28	118.72	2.07205		-30.44	14.56	149.56	2.61031		-30.466	14.534	149.534	2.60986		-59.237	14.237	120.763	2.10771		-29.982	15.018	150.018	2.61831
-28.369	16.631	151.631	2.64646		-30.256	14.744	149.744	2.61353		-59.931	14.931	120.069	2.0956		-59.797	14.797	120.203	2.09794		-29.055	15.945	150.945	2.63449
-28.179	16.821	151.821	2.64978		-59.967	14.967	120.033	2.09497		-29.954	15.046	150.046	2.6188		-59.886	14.886	120.114	2.09638		-28.551	16.449	151.449	2.64328
-27.81	17.19	152.19	2.65622		-29.745	15.255	150.255	2.62244		-60.642	15.642	119.358	2.08319		-59.931	14.931	120.069	2.0956		-27.681	17.319	152.319	2.65847
-27.597	17.403	152.403	2.65993		-29.745	15.255	150.255	2.62244		-60.68	15.68	119.32	2.08253		-61.314	16.314	118.686	2.07146		-27.474	17.526	152.526	2.66208
-27.512	17.488	152.488	2.66142		-60.362	15.362	119.638	2.08808		-60.725	15.725	119.275	2.08174		-63.825	18.825	116.175	2.02764		-62.592	17.592	117.408	2.04916
-27.15	17.85	152.85	2.66774		-60.422	15.422	119.578	2.08703		-29.055	15.945	150.945	2.63449		-25.974	19.026	154.026	2.68826		-63.825	18.825	116.175	2.02764
-26.274	18.726	153.726	2.68302		-28.926	16.074	151.074	2.63674		-61.091	16.091	118.909	2.07535		-25.887	19.113	154.113	2.68978		-25.278	19.722	154.722	2.70041
-63.905	18.905	116.095	2.02624		-27.962	17.038	152.038	2.65356		-61.876	16.876	118.124	2.06165		-64.983	19.983	115.017	2.00743		-65.624	20.624	114.376	1.99624
-64.204	19.204	115.796	2.02102		-62.281	17.281	117.719	2.05458		-62.199	17.199	117.801	2.05602		-24.624	20.376	155.376	2.71182		-66.105	21.105	113.895	1.98784
-25.677	19.323	154.323	2.69344		-63.435	18.435	116.565	2.03444		-62.387	17.387	117.613	2.05273		-24.02	20.98	155.98	2.72236		-23.532	21.468	156.468	2.73088
-64.654	19.654	115.346	2.01317		-63.886	18.886	116.114	2.02657		-26.565	18.435	153.435	2.67795		-23.499	21.501	156.501	2.73146		-66.571	21.571	113.429	1.97971
-65.095	20.095	114.905	2.00547		-64.231	19.231	115.769	2.02055		-63.435	18.435	116.565	2.03444		-23.279	21.721	156.721	2.7353		-23.199	21.801	156.801	2.73669
-23.962	21.038	156.038	2.72338		-25.615	19.385	154.385	2.69453		-65.854	20.854	114.146	1.99222		-22.166	22.834	157.834	2.75472		-22.348	22.652	157.652	2.75155
-23.199	21.801	156.801	2.73669		-64.502	19.502	115.498	2.01582		-23.199	21.801	156.801	2.73669		-21.615	23.385	158.385	2.76434		-20.323	24.677	159.677	2.78689
-67.166	22.166	112.834	1.96932		-25.084	19.916	154.916	2.70379		-22.543	22.457	157.457	2.74814		-68.663	23.663	111.337	1.9432		-20.095	24.905	159.905	2.79087
-22.521	22.479	157.479	2.74853		-24.624	20.376	155.376	2.71182		-22.306	22.694	157.694	2.75228		-20.973	24.027	159.027	2.77554		-19.44	25.56	160.56	2.8023
-22.051	22.949	157.949	2.75673		-65.659	20.659	114.341	1.99563		-22.203	22.797	157.797	2.75408		-70.017	25.017	109.983	1.91957		-71.565	26.565	108.435	1.89255
-21.371	23.629	158.629	2.7686		-24.057	20.943	155.943	2.72172		-21.038	23.962	158.962	2.77441		-19.604	25.396	160.396	2.79944		-18.435	26.565	161.565	2.81984
-68.839	23.839	111.161	1.94013		-23.499	21.501	156.501	2.73146		-69.228	24.228	110.772	1.93334		-70.821	25.821	109.179	1.90553		-71.811	26.811	108.189	1.88825
-69.444	24.444	110.556	1.92957		-67.964	22.964	112.036	1.9554		-20.726	24.274	159.274	2.77986		-71.003	26.003	108.997	1.90236		-18.06	26.94	161.94	2.82639
-19.933	25.067	160.067	2.7937		-69.887	24.887	110.113	1.92183		-20.487	24.513	159.513	2.78403		-71.175	26.175	108.825	1.89935		-72.072	27.072	107.928	1.8837
-70.278	25.278	109.722	1.91501		-17.987	27.013	162.013	2.82766		-20.433	24.567	159.567	2.78497		-16.607	28.393	163.393	2.85175		-17.745	27.255	162.255	2.83188
-70.427	25.427	109.573	1.91241		-16.928	28.072	163.072	2.84614		-70.017	25.017	109.983	1.91957		-15.781	29.219	164.219	2.86616		-17.216	27.784	162.784	2.84112
-17.103	27.897	162.897	2.84309		-75.005	30.005	104.995	1.83251		-19.134	25.866	160.866	2.80764		-75.343	30.343	104.657	1.82661		-16.314	28.686	163.686	2.85686
-15.767	29.233	164.233	2.86641		-13.627	31.373	166.373	2.90376		-70.942	25.942	109.058	1.90342		-75.466	30.466	104.534	1.82446		-15.642	29.358	164.358	2.86859
-75.964	30.964	104.036	1.81577		-13.601	31.399	166.399	2.90421		-71.896	26.896	108.104	1.88677		-13.897	31.103	166.103	2.89904		-75.735	30.735	104.265	1.81977
-76.827	31.827	103.173	1.80071		-77.574	32.574	102.426	1.78767		-12.995	32.005	167.005	2.91479		-12.995	32.005	167.005	2.91479		-75.964	30.964	104.036	1.81577
-12.771	32.229	167.229	2.9187		-77.574	32.574	102.426	1.78767		-12.68	32.32	167.32	2.92028		-10.176	34.824	169.824	2.96399		-76.569	31.569	103.431	1.80521
-12.45	32.55	167.55	2.9243		-11.634	33.366	168.366	2.93854		-10.389	34.611	169.611	2.96027		-82.725	37.725	97.275	1.69777		-80.665	35.665	99.335	1.73372
-78.69	33.69	101.31	1.76819		-11.31	33.69	168.69	2.9442		-10.222	34.778	169.778	2.96319		-4.538	40.462	175.462	3.06239		-82.147	37.147	97.853	1.70786
-10.574	34.426	169.426	2.95704		-81.87	36.87	98.13	1.71269		-10.222	34.778	169.778	2.96319		-3.18	41.82	176.82	3.08609		-83.991	38.991	96.009	1.67567
-10.437	34.563	169.563	2.95943		-82.694	37.694	97.306	1.69831		-8.13	36.87	171.87	2.9997		3.731	48.731	183.731	3.20671		-86.309	41.309	93.691	1.63522
-10.305	34.695	169.695	2.96174		-5.194	39.806	174.806	3.05094		-6.203	38.797	173.797	3.03333		5.618	50.618	185.618	3.23965		-92.083	47.083	87.917	1.53444
-4.289	40.711	175.711	3.06674		-4.611	40.389	175.389	3.06112		-88.854	43.854	91.146	1.5908		7.125	52.125	187.125	3.26595		11.113	56.113	191.113	3.33555
-2.862	42.138	177.138	3.09164		-88.363	43.363	91.637	1.59937		-108.435	63.435	71.565	1.24904		-114.305	69.305	65.695	1.14659		-107.784	62.784	72.216	1.26041
-91.302	46.302	88.698	1.54807		2.862	47.862	182.862	3.19154		-114.444	69.444	65.556	1.14417		-123.024	78.024	56.976	0.994419		-121.122	76.122	58.878	1.02761
-95.117	50.117	84.883	1.48149		-120.651	75.651	59.349	1.03584		26.003	71.003	206.003	3.59543		-124.046	79.046	55.954	0.976582		-121.122	76.122	58.878	1.02761
-122.106	77.106	57.894	1.01044		-143.82	98.82	36.18	0.63146		-163.856	118.856	16.144	0.281766		-172.725	127.725	7.275	0.126973		-140.315	95.315	39.685	0.692634
Figure 4h	Mean spindle angle is plotted versus mean mCherry-53BP1 foci per cell
0 Gy			1 Gy
γH2AX foci #	Spindle angle		γH2AX foci #	Spindle angle
5	5.417		2	0.242
2	3.748		4	8.973
3	8.726		11	6.783
4	13.12		12	2.816
3	6.137		13	5.349
0	4.927		12	1.848
1	9.09		7	3.604
0	5.741		3	38.169
1	20.886		7	6.054
0	4.635		7	5.332
2	3.392		12	12.68
0	13.069		14	9.985
1	24.341		15	21.801
6	5.802		5	1.283
0	2.305		4	16.239
3	34.134		8	4.145
3	1.565		10	0.971
4	34.591		6	1.384
3	9.985		10	6.411
4	5.44		14	0.999
7	22.184		6	1.585
5	1.655		18	4.261
1	0.792		5	0.213
1	13.05		3	39.546
5	17.636		4	25.931
0	1.283		4	4.399
0	38.349		12	13.684
1	5.816		6	1.804
0	0		18	0.769
1	6.843		6	7.477
2	11.43		19	13.226
3	0.252		17	0.998
0	4.098		10	14.085
1	3.814		10	4.185
0	11.099		6	2.703

## Sheet: Figure 5
Figure 5a	GO terms of overrepresented proteins (>2 fold; q value< 0.01) in lysates from MCF10A cells transduced with shBRCA1
GO terms	-log10 q value
Cell Cycle, Mitotic	6.50856
Cell Cycle	5.88743
Unwinding of DNA	5.44524
G1/S Transition	5.19759
Mitotic G1 phase and G1/S transition	4.68959
DNA strand elongation	3.08609
Activation of the pre-replicative complex	3.01704
Activation of NIMA Kinases NEK9, NEK6, NEK7	2.41899
S Phase	2.32414
Cell Cycle Checkpoints	2.30359
DNA Replication	2.05785
Golgi Cisternae Pericentriolar Stack Reorganization	1.51951
Assembly of the pre-replicative complex	1.45493
Activation of ATR in response to replication stress	1.39225
Figure 5b	Volcano plot of differentially expressed proteins in lysates from MCF10A cells transduced with shBRCA1
Protein name	Folds change	q value
ZFAND5	24.9074	0.005393
PRXL2C	12.0635	0.005085
HELZ	9.27198	0.005528
POM121C	8.60444	0.006304
UBE2T	7.88655	0.001596
GMNN	7.5385	0.005801
SKA2	7.03627	0.008395
F3	6.16343	0.001616
AIF1L	6.09227	0.00975
CHD7	6.08291	0.009496
PRSS21	5.47086	0.005402
CKS2	5.33333	0.005669
TUFT1	5.25138	0.000661
SAA1	5.24582	0.005109
CROT	5.20061	0.005398
FAP	5.17632	0.005402
CCDC117	5.1131	0.007939
GTPBP8	4.93857	0.007068
TGFBI	4.84475	0.007709
RRM2	4.75943	0.000988
SLC26A2	4.68692	0.002086
GTF2H4	4.48414	0.006304
UBE2S	4.3054	0.001945
DHRS1	4.27444	0.008312
KIF11	4.23664	0.00397
CDK4	3.89613	0.003034
IRGQ	3.65988	0.002164
INPP4B	3.56198	0.005707
YOD1	3.50546	0.008312
SLC25A30	3.45797	0.008151
CAVIN2	3.44639	0.002681
ZFAND6	3.36311	0.004569
TMEM40	3.31318	0.002133
LRRC41	3.31313	0.006246
PTTG1	3.26934	0.006912
ATRN	3.2558	0.003525
SDF4	3.25127	0.003525
CRIPT	3.24465	0.003064
FAM83D	3.23078	0.003251
PIR	3.19677	9.2e-05
PARP9	3.17463	0.005882
SLC23A2	3.07245	0.007172
ZC3HAV1L	3.03765	0.001616
UHRF1	3.02008	0.008842
SCEL	3.00667	0.007165
CEP131	2.99927	0.008584
EPB41L5	2.95145	0.004254
TRUB2	2.93994	0.006957
MISP	2.92218	0.002822
KPNA2	2.91752	0.007165
WDHD1	2.91723	0.007355
TRIM26	2.90495	0.003233
BCL2L12	2.89354	0.007204
MCM3	2.87096	0.004519
AURKB	2.86658	0.001798
SYNPO	2.84366	0.003711
GAN	2.8176	0.005109
CCNB2	2.77735	0.006013
DLGAP5	2.77329	0.004248
SLC22A18	2.7659	0.005579
C12orf29	2.75346	0.009025
CYP51A1	2.73238	0.001616
DICER1	2.72946	0.007165
SULT1A1	2.71053	0.002413
NAF1	2.70037	0.008881
EGFR	2.68601	0.004248
FBXO2	2.65159	0.005882
MTOR	2.61648	0.002681
BUD23	2.58953	0.002733
CHAF1B	2.57085	0.00924
SESTD1	2.55913	0.008312
SPTY2D1	2.5333	0.006064
ANLN	2.53169	0.002164
NOTCH1	2.5293	0.007698
ANGPTL4	2.50849	0.001616
SETDB1	2.49558	0.002733
DHFR	2.48499	0.003453
EPCAM	2.449	0.006912
SLBP	2.44642	0.007314
GINS3	2.44387	0.004248
COL6A1	2.43743	0.002086
RIOK2	2.42409	0.006966
ATXN7L3B	2.42297	0.00506
SLC46A1	2.41787	0.004192
TTK	2.38176	0.009607
TFRC	2.38077	0.009404
S100A4	2.36906	0.008106
CTSD	2.36879	0.006101
SLC20A1	2.34496	0.003692
PGM2L1	2.32415	0.006064
CDK1	2.3027	0.003883
FPGS	2.2598	0.009404
MARCHF7	2.25826	0.003711
ELAC2	2.25365	0.002164
UBE2C	2.22126	0.001462
STX3	2.21879	0.006064
HMOX1	2.21162	0.006912
STARD13	2.20049	0.005615
PLK1	2.1896	0.005393
PREPL	2.18817	0.007314
RB1	2.18164	0.003698
APOL2	2.16624	0.003525
MCM2	2.15078	0.003067
MCM4	2.13167	0.005144
SYNJ1	2.12154	0.009097
CASC4	2.11851	0.007709
OGFOD1	2.10435	0.005393
STIM2	2.0886	0.006231
MCM5	2.07599	0.005882
DIAPH3	2.06401	0.003906
CCDC115	2.06108	0.005106
CHAF1A	2.0583	0.00646
ADAM10	2.05828	0.004827
CYB5R1	2.05086	0.001616
HMGCS1	2.04582	0.00506
FAM241B	2.03879	0.00726
RBM3	2.02021	0.003525
KIF4A	2.01837	0.006485
WRAP53	2.01086	0.005085
TARBP2	1.99236	0.003525
SNX17	1.98988	0.006101
FAM133B	1.96706	0.004173
MXRA7	1.9651	0.008881
SLC2A6	1.96498	0.009404
IL1RAP	1.96419	0.006064
PARP14	1.96089	0.007804
GOLPH3L	1.96085	0.008834
RYBP	1.95079	0.009166
MRFAP1	1.94621	0.006064
SQSTM1	1.93257	0.005801
LGALS8	1.93252	0.003959
GEMIN4	1.92983	0.008312
A2M	1.9284	0.007367
ADD3	1.91583	0.007165
RASA2	1.9158	0.006996
HAT1	1.90101	0.008881
CTDSPL2	1.89601	0.003787
ATP6AP1	1.8953	0.002086
PCMTD1	1.89102	0.008977
C1orf52	1.88891	0.008312
AIFM2	1.88302	0.007686
EPB41L1	1.88121	0.006743
CRYAA2;CRYAA	1.8784	0.005869
OARD1	1.87316	0.003698
TMEM245	1.86817	0.009909
CHM	1.86566	0.007895
MB21D2	1.86118	0.006064
GBE1	1.84687	0.008881
PARP12	1.83822	0.00991
ANKRD50	1.83688	0.001616
NRDC	1.83327	0.004936
TMBIM6	1.83115	0.006022
ARF4	1.828	0.005116
RBMS2	1.82288	0.002491
NXN	1.81383	0.006961
GALNT7	1.81371	0.007895
TMEM62	1.8092	0.005144
ATP6V0A2	1.80897	0.00646
STXBP5	1.80665	0.004293
ZNHIT2	1.80378	0.007686
EHD2	1.80093	0.005085
GRSF1	1.80039	0.001616
SNCG	1.79491	0.005869
TUSC3	1.79122	0.00579
ALDOA	1.79057	0.006022
ASS1	1.79017	0.002941
SPAG5	1.78578	0.003897
RIF1	1.78418	0.006565
ZNF593	1.78237	0.008555
LIG1	1.77694	0.008527
HYI	1.77405	0.006374
APOA1	1.76881	0.005134
NUDT16L1	1.76687	0.009404
COPS7A	1.75969	0.001945
LIPA	1.75458	0.003698
TRUB1	1.75451	0.004936
CIRBP	1.74804	0.007367
DNAJB4	1.74707	0.002413
PLOD2	1.74421	0.005109
TXNDC9	1.74023	0.002676
ADI1	1.73758	0.003525
NUDT16	1.73079	0.005801
CST3	1.72878	0.006912
ALCAM	1.72848	0.006641
ZFAND1	1.72539	0.009607
MAP1B	1.72194	0.008312
CENPS	1.72096	0.00726
IKBKB	1.7141	0.007513
URM1	1.71173	0.003057
DLGAP4	1.69953	0.004736
MTSS2	1.69848	0.00851
RFTN1	1.69709	0.003525
CCDC85C	1.69621	0.007794
SPINT1	1.69594	0.005147
HTATIP2	1.69146	0.004537
MBLAC2	1.69114	0.006957
PCM1	1.67518	0.005869
RRM1	1.67393	0.009166
CAT	1.67308	0.008917
PGRMC1	1.67265	0.004158
PLAA	1.67099	0.008881
FMC1	1.67027	0.005106
KRT18	1.66734	0.005869
GATB	1.6651	0.006582
FGFR1OP	1.66352	0.003897
ATP6AP2	1.66023	0.009166
XPO5	1.6601	0.004248
STAT1	1.6527	0.007418
L1CAM	1.65153	0.005402
DDX58	1.65098	0.003314
ANKRD13A	1.64999	0.009522
STRBP	1.64891	0.00397
GPAM	1.64805	0.009097
RRP36	1.64774	0.007168
POLR1D	1.64646	0.005106
BLOC1S2	1.64641	0.005106
CASP7	1.63918	0.006607
SELENON	1.63144	0.009097
JPT2	1.62727	0.007214
SKP1	1.62671	0.007144
VAMP7	1.62555	0.005393
KDM5C	1.62279	0.009612
DNAAF5	1.61946	0.00726
ABCF3	1.61039	0.006504
NEDD4L	1.60874	0.005398
GFM1	1.60849	0.003067
RABIF	1.60303	0.006013
NF1	1.60272	0.005707
NSA2	1.60159	0.005882
NIFK	1.59883	0.008881
CLPTM1	1.59615	0.004248
SPAG7	1.5922	0.006966
DDX20	1.58755	0.009166
SLC35E1	1.58508	0.006022
PIP5K1A	1.585	0.005402
MTMR9	1.58123	0.003273
HMGA2	1.57691	0.00397
EGLN1	1.57436	0.008297
HMGN5	1.56767	0.00487
PDCD4	1.56467	0.009909
FHL2	1.5641	0.00646
NSFL1C	1.56373	0.003182
SPOUT1	1.56278	0.009101
BLVRB	1.55903	0.003525
ZNF579	1.55833	0.007244
PJA2	1.55664	0.005611
SMTN	1.55623	0.008297
CD47	1.55379	0.003525
PKN1	1.55269	0.006912
TMF1	1.55221	0.006013
GSN	1.55109	0.004248
CAVIN1	1.55019	0.009909
NCOR2	1.54931	0.009404
C18orf25	1.54792	0.007367
MGST3	1.54642	0.00506
NUF2	1.53789	0.007804
RP2	1.53686	0.005579
KIF21A	1.53636	0.001945
TMEM199	1.53392	0.009446
GALNT1	1.53301	0.00692
CAV1	1.5313	0.002681
TOP2A	1.52911	0.00819
AGRN	1.529	0.007754
PBK	1.52795	0.006485
TMEM14C	1.52615	0.008744
TXNL1	1.52558	0.007242
COMMD8	1.52522	0.006924
MALSU1	1.5211	0.006451
RNF114	1.5211	0.00975
RRP15	1.51853	0.001616
CENPF	1.5109	0.007246
PSMD14	1.51068	0.007367
COBLL1	1.50844	0.009486
MGRN1	1.50634	0.009924
JPT1	1.50412	0.003376
SPART	1.50172	0.003525
QSOX2	1.50151	0.003863
LRSAM1	1.50049	0.004736
BCL2L13	1.49496	0.00646
ZGPAT	1.49167	0.009813
ITM2B	1.48795	0.003823
MPZL1	1.48532	0.009719
SPC24	1.48487	0.005402
TMX2	1.47848	0.008312
NMD3	1.47686	0.002276
SNF8	1.47483	0.005882
HSPB1	1.47443	0.007244
MSH2	1.47348	0.008735
C12orf73	1.47273	0.006064
PPP4R3B	1.46921	0.005882
RPL7L1	1.46797	0.008379
IMPACT	1.46575	0.008834
LDHA	1.46339	0.001616
GTPBP4	1.4631	0.005402
PIP4K2C	1.46049	0.003549
NAA40	1.45844	0.005615
PCNA	1.45498	0.001945
CAPRIN1	1.45487	0.005393
IGF1R	1.45456	0.006459
UCK2	1.45277	0.006637
ATP6V0D1	1.45198	0.008842
CIAPIN1	1.45084	0.004569
TDRP	1.44941	0.009408
DTX3L	1.44536	0.006996
PKM	1.43966	0.006024
PPP2R2A	1.43711	0.006459
AGO3	1.43512	0.006616
DCK	1.43405	0.00579
SLC39A10	1.4296	0.009166
RAB18	1.42828	0.004254
NRM	1.42749	0.004248
MAP1LC3B2;MAP1LC3B	1.42654	0.008951
SH2D2A	1.42494	0.005528
LRRC57	1.4241	0.006607
PSMB3	1.4233	0.008297
CYB561D2	1.42329	0.005801
GTF3C3	1.42307	0.009645
SLC25A20	1.42294	0.009648
DMXL2	1.42228	0.007367
KPNA3	1.42135	0.005801
PPP2R1B	1.41585	0.006641
RAB12	1.4131	0.006607
POLR2L	1.41257	0.002681
TKFC	1.41257	0.004254
PSMB2	1.41243	0.009909
LAMTOR4	1.41176	0.007165
DPCD	1.41129	0.009097
CDK9	1.41129	0.008273
UFD1	1.41081	0.003906
LIMD1	1.41066	0.003906
G3BP2	1.40899	0.0044
RANGAP1	1.40275	0.006912
RHEB	1.4025	0.007292
DNAJB12	1.40122	0.005144
RBM34	1.40031	0.008881
BRD2	1.40031	0.006064
ARHGDIB	1.39959	0.003823
EPHX1	1.3985	0.008236
MRM3	1.39841	0.007709
PSME3	1.39827	0.007158
OCIAD2	1.39711	0.009649
COMMD3	1.39092	0.006966
EHD3	1.38926	0.008312
STRAP	1.38383	0.008312
POLR1C	1.38294	0.006869
ACOT11	1.38087	0.006459
CDK7	1.37967	0.006372
PFKFB2	1.37861	0.007423
SLC9A3R2	1.37728	0.005801
GSDMA	1.37652	0.004442
NPLOC4	1.37489	0.008842
ANXA3	1.3702	0.007165
PTRHD1	1.36586	0.006702
G3BP1	1.36572	0.006641
TST	1.36455	0.007939
FAS	1.36188	0.008842
ORMDL1	1.36183	0.005615
VCP	1.36099	0.008842
RRM2B	1.35935	0.007367
DDX47	1.35711	0.006478
SURF6	1.35557	0.007367
ORC2	1.35508	0.006022
CSNK2A2	1.3537	0.00506
ATOX1	1.35126	0.006719
CDV3	1.35069	0.009166
SMAD2	1.34829	0.006912
ATP6V1B2	1.34806	0.00912
NECAP1	1.33951	0.005621
ZNF638	1.33855	0.009859
TTC4	1.33786	0.004158
CSDE1	1.33709	0.004442
TATDN1	1.33658	0.005869
PSMB7	1.33636	0.008577
BOP1	1.33573	0.008058
ANKLE2	1.33197	0.006101
CCT6A	1.32651	0.007078
ELOA	1.32637	0.007845
VPS13C	1.32439	0.009776
PSMB1	1.32358	0.006053
PPAN	1.32269	0.007667
PSMG2	1.31888	0.004845
SNAP23	1.31749	0.003906
GTF2E2	1.31714	0.00646
RNASEH2A	1.31703	0.006637
UGT8	1.31547	0.008706
NPEPL1	1.31391	0.005241
COX7A2L	1.31233	0.006064
TYMS	1.31116	0.006571
SET	1.30966	0.005579
GLMN	1.30869	0.005402
EXTL2	1.30815	0.00397
LARP4	1.308	0.005402
ANKMY2	1.30757	0.009404
IPO7	1.30534	0.006439
IDI1	1.30533	0.007709
NECTIN2	1.30069	0.008097
PTRH2	1.30047	0.007244
GALNS	1.30041	0.008577
PSMD6	1.2998	0.009533
PSMB6	1.29965	0.007754
YIPF4	1.2954	0.002575
CLPX	1.29298	0.006641
PSMA7	1.28951	0.004293
RMDN3	1.28285	0.004325
YY1	1.27967	0.009404
PSMA1	1.27381	0.003883
SYAP1	1.27371	0.003251
ERLIN2	1.26879	0.008312
GPI	1.26495	0.003273
NUCB1	1.26343	0.006828
RAB13	1.25799	0.00975
ILKAP	1.25741	0.006637
POLR3G	1.25705	0.008102
COPS2	1.25657	0.009404
LBR	1.25167	0.007367
WDR6	1.25122	0.004244
GNPDA1	1.251	0.006641
PPP2R5E	1.24723	0.009404
ACBD5	1.24628	0.005106
GABPA	1.24551	0.009924
RFC3	1.24338	0.003549
RPA3	1.24049	0.005498
CRNKL1	1.23945	0.004372
PPIF	1.23942	0.005393
GFOD2;GFOD1	1.23671	0.001884
PSMA2	1.23625	0.008706
PSMA5	1.23157	0.003963
UBE2H	1.23078	0.004537
BTF3L4	1.22937	0.007237
DCUN1D5	1.22618	0.008312
ECHS1	1.22574	0.006996
ZADH2	1.2237	0.008671
HACL1	1.22184	0.008842
UBE2Z	1.21709	0.003079
NOL11	1.21636	0.007165
WDR77	1.2148	0.008577
DDX51	1.2128	0.009496
LSR	1.21229	0.005241
MAX	1.21007	0.009607
COPS5	1.20976	0.006779
COTL1	1.20805	0.007939
ARHGAP12	1.20321	0.008312
EEF1A1	1.20247	0.007314
ATP1A1	1.20015	0.008834
ANXA7	1.19884	0.009926
NBN	1.19703	0.006737
RFC4	1.19446	0.008312
CHD4	1.19382	0.007204
REXO2	1.19376	0.007165
RAB9A	1.19046	0.006064
ZNF207	1.18868	0.006641
WDR44	1.17296	0.004248
PUF60	1.17166	0.003269
RBM17	1.16971	0.008312
WDR61	1.16904	0.001462
MTHFD2	1.16849	0.007204
PRDX5	1.16352	0.00397
ARFGAP3	1.13967	0.009992
AFDN	1.13446	0.008297
BUB3	1.12758	0.009032
PPP5C	1.12323	0.009533
PAK2	1.119	0.00869
UBE2K	1.1165	0.00545
CCT4	1.11356	0.003376
RPS2	1.11345	0.006064
OTULIN	1.11313	0.007237
SRSF6	1.10739	0.008312
MED17	1.10393	0.005869
RFT1	1.10272	0.008577
MGME1	1.10247	0.007709
PA2G4	1.08948	0.006246
NCBP2	1.08493	0.006607
GSR	1.0725	0.008011
MT-CO2	0.953537	0.008881
ZFR	0.935645	0.009924
DENND10	0.91074	0.009404
MYO1D	0.910123	0.009507
PRPF3	0.895895	0.006966
LEMD2	0.893123	0.009901
SARNP	0.889546	0.006064
MAP2K1	0.887278	0.005579
GART	0.887278	0.003963
ZC3HC1	0.884411	0.009408
GSTO1	0.881524	0.00842
CREB1	0.875264	0.008842
BOLA2	0.873211	0.008786
WDFY1	0.871735	0.008151
OAT	0.854701	0.003182
EHBP1L1	0.849242	0.00891
EXOSC1	0.843947	0.004248
ALYREF	0.842096	0.006641
FNBP1L	0.838748	0.006571
EPN1	0.837984	0.008881
PTPA	0.836396	0.008842
SEC63	0.836257	0.006912
SNRPA	0.834841	0.009362
RDX	0.83114	0.008028
SLC27A4	0.829234	0.005144
BCAT2	0.82415	0.006231
CNOT10	0.813663	0.005144
ACIN1	0.811888	0.005241
NNT	0.809919	0.005683
RMC1	0.808359	0.007936
RALY	0.808046	0.007244
LMNB2	0.805769	0.003963
TAOK1	0.805036	0.006013
ECHDC3	0.804607	0.008842
CTSZ	0.797758	0.003453
CD2BP2	0.797312	0.003251
SFN	0.796769	0.002584
TES	0.796096	0.006022
CARM1	0.79553	0.008881
OSBPL8	0.794733	0.002508
GMPPA	0.792101	0.006737
IFI16	0.788788	0.004158
FERMT1	0.788264	0.006077
KCTD18	0.786959	0.006397
YARS2	0.785299	0.006504
MBOAT7	0.784669	0.003034
SEC14L2	0.781336	0.007513
PGM2	0.781177	0.005707
IMPDH1	0.778387	0.005402
LRRFIP1	0.778014	0.006024
RTN4IP1	0.777837	0.005882
STX16	0.771612	0.005598
G6PD	0.767807	0.005801
HNRNPUL2	0.766954	0.003525
APEH	0.76519	0.006582
AK3	0.763723	0.006582
CTSC	0.762698	0.004192
SCARB2	0.761592	0.009859
NUDCD2	0.760759	0.003963
CMAS	0.757781	0.009985
H1-5	0.756593	0.006725
ITGA3	0.755291	0.007367
ZFP36L2	0.751782	0.008577
CHTOP	0.748533	0.004736
RPL22L1	0.745775	0.008297
DNAJC9	0.741266	0.008577
NCEH1	0.739146	0.007237
SQOR	0.739096	0.006101
DNAJC19	0.738825	0.008881
LAMA3	0.738505	0.005801
RREB1	0.735493	0.007314
NFKB1	0.73439	0.006824
LDLR	0.733743	0.008312
PTER	0.732139	0.006064
GGCT	0.731583	0.005398
VAMP4	0.731156	0.003384
DNAJC10	0.73018	0.00604
S100A16	0.729151	0.007447
GARS1	0.728609	0.005615
COLGALT1	0.727351	0.006053
HEXB	0.725729	0.003883
PTS	0.725604	0.009408
ARMC10	0.72388	0.006064
GMDS	0.723783	0.006053
ACADS	0.723403	0.007984
GMIP	0.719482	0.008297
TOR1B	0.71602	0.004248
ITGB5	0.714897	0.006064
SFXN4	0.711102	0.007367
EPS8	0.709885	0.007367
VIM	0.708698	0.005579
IRF6	0.707258	0.008058
SLC27A3	0.70595	0.009895
CTSL	0.704931	0.004537
RAB6A	0.703652	0.008312
KANK2	0.70026	0.008577
TAMM41	0.699914	0.008851
HMBS	0.699369	0.004827
TNFRSF10B	0.695815	0.002413
ACYP1	0.694232	0.006381
GALK2	0.693215	0.008834
ALG2	0.69167	0.004248
SIRT5	0.689106	0.005579
LSM14A	0.689053	0.002733
PSMD4	0.688129	0.003753
RECQL	0.687668	0.003525
TRIP10	0.687549	0.006451
C16orf70	0.683473	0.007686
PYGM	0.681852	0.002086
PDIA5	0.680384	0.002049
SGPL1	0.68026	0.002086
TKT	0.678254	0.009124
RAB4B	0.677639	0.008834
MUC19	0.676611	0.0079
TRIML2	0.676284	0.004537
SHMT2	0.675047	0.006064
ABHD10	0.673567	0.006912
AARS1	0.672624	0.005085
YIPF5	0.672301	0.006582
DCAKD	0.671072	0.008297
TIMP1	0.670212	0.008671
CALU	0.666704	0.001616
MPDU1	0.665154	0.007165
DNASE2	0.664594	0.003976
HSPE1	0.660948	0.001884
MPZL2	0.659797	0.004811
SLC7A1	0.659348	0.005707
GLO1	0.658329	0.005548
PSEN2	0.656549	0.007895
SREK1	0.656203	0.008297
YARS1	0.653353	0.003976
ALDH6A1	0.650026	0.006101
C1orf131	0.648647	0.005918
LENG8	0.646557	0.008842
ACSS2	0.646005	0.008106
PSMC4	0.640964	0.002413
HRAS	0.640576	0.007795
UGDH	0.639807	0.003067
PSMC5	0.635803	0.008842
MICALL1	0.631248	0.007367
WRNIP1	0.630042	0.00642
TP63	0.629914	0.004537
SUN1	0.62911	0.003823
UPP1	0.625395	0.002676
TP53I11	0.624896	0.008273
EGR1	0.624067	0.005801
PTGES	0.622335	0.002676
RAB23	0.621646	0.007476
FHIT	0.621145	0.005207
MDP1	0.617892	0.003057
PITPNC1	0.617835	0.00855
AGPAT2	0.615423	0.008577
LMNB1	0.615258	0.002409
IARS2	0.612258	0.002086
PTGR1	0.609945	0.00397
CNN2	0.607141	0.002413
TRIM36	0.606742	0.006077
RPS28	0.604818	0.005882
AAK1	0.600214	0.008099
CARS1	0.596691	0.007165
FLOT1	0.594886	0.008881
FOXRED1	0.587442	0.008735
DDAH2	0.580769	0.009404
RAP1B	0.580553	0.006571
PFN1	0.576924	0.009909
MSN	0.574933	0.004457
CTBP1	0.573364	0.007367
DHRS3	0.572012	0.003711
EML2	0.571242	0.001616
SERPINB1	0.566408	0.003823
GRB2	0.565954	0.005483
SLC38A10	0.564105	0.003525
DHTKD1	0.563081	0.005801
MON1B	0.562799	0.00646
CEBPB	0.560131	0.004293
ARHGEF18	0.558777	0.005801
DSG3	0.554311	0.006966
MANF	0.548384	0.005882
CERS2	0.542395	0.007078
PDP1	0.541627	0.007204
JUNB	0.537618	0.008312
FAM110C	0.5351	0.00975
COPS7B	0.533915	0.005615
GLUD1	0.532684	0.005402
SSH3	0.531184	0.001616
ABCC4	0.527519	0.005568
NDRG1	0.523528	0.009166
PDLIM3	0.522146	0.002049
TGFBRAP1	0.516878	0.008724
MINK1	0.512871	0.007244
NLN	0.511259	0.006064
IMPA1	0.509509	0.006637
IRF2BPL	0.508324	0.004519
ELMOD2	0.507743	0.006064
TPM1	0.50703	0.00924
OSBPL6	0.503147	0.003718
WARS1	0.502183	0.002118
GBA2	28.9258	0.445551
KIAA1143	6.25087	0.013526
RMI2	5.82095	0.21686
CDCA2	5.76064	0.01034
ORC6	5.73913	0.05088
FAM184A	5.24185	0.283484
MCM6	5.23088	0.220538
HELLS	5.22626	0.090681
RABL3	5.11318	0.173169
TGFBR2	4.96508	0.019044
ATP9A	4.88731	0.424176
ECT2	4.8123	0.049047
FUCA2	4.76233	0.019448
UBA2	4.74596	0.160599
PODXL	4.72938	0.376613
WDR73	4.53384	0.113434
NEDD4	4.32573	0.207473
OCLN	4.26212	0.013634
ZNF148	4.24795	0.214011
TSPAN6	4.18163	0.298542
ZNHIT6	4.05028	0.026787
ZNFX1	4.0248	0.023338
SMPD4	3.95156	0.018374
CGN	3.94339	0.043246
CDCA8	3.90374	0.013986
ULBP2	3.87302	0.027794
ZC3H14	3.84454	0.506518
NCAPG2	3.80857	0.032343
KCNAB2	3.69224	0.018057
TMEM63A	3.59447	0.391462
DYNC1I1	3.49136	0.034617
SULT1A3;SULT1A4	3.48638	0.023275
GINS1	3.40008	0.019542
HSBP1	3.38543	0.12707
SPRYD4	3.29895	0.010119
HP	3.10466	0.142364
CFAP97	3.08607	0.15555
FKBP10	3.04388	0.012035
DDX41	2.94155	0.249696
MCAT	2.93542	0.010119
C9orf72	2.92814	0.120049
CCDC9B	2.92529	0.024236
DNAJC16	2.90695	0.01403
PRIM2	2.90035	0.022726
KLHL9;KLHL13	2.8992	0.072424
CREG1	2.88531	0.023946
NDRG2	2.88254	0.067157
SKA3	2.87507	0.022089
PHF23	2.86931	0.02256
CDCA5	2.86235	0.035662
TAF7	2.84315	0.032045
FASTKD2	2.81637	0.104286
ZC3H8	2.80999	0.116444
AURKA	2.80914	0.033185
FLNC	2.80527	0.400562
SMURF2	2.80302	0.033982
SCD5	2.79683	0.011665
S100A3	2.77153	0.044214
OFD1	2.73005	0.021783
WDR54	2.67464	0.066672
AMDHD2	2.65537	0.042167
POMP	2.6513	0.011291
ANAPC13	2.64588	0.0624
KIF22	2.62915	0.024461
CCNA2	2.61773	0.183434
NEK3	2.61745	0.027922
MSLN	2.61672	0.051969
NPRL3	2.58	0.024386
FAM118B	2.57388	0.10138
GNPTG	2.57048	0.046949
DDX31	2.55669	0.013865
UBE2E1	2.55064	0.076506
STX17	2.54119	0.153038
KIN	2.51934	0.219089
EZH2	2.49427	0.032448
ZWINT	2.49031	0.044095
PIK3C3	2.48262	0.038077
CTAG1A	2.48173	0.099372
BRAT1	2.4768	0.035005
ADAM9	2.46877	0.024547
REPIN1	2.45658	0.028617
CHURC1	2.4535	0.023757
KIF15	2.45223	0.158969
RBM24;RBM38	2.44826	0.014345
SPICE1	2.44792	0.107487
INAVA	2.43953	0.049292
SIGMAR1	2.43014	0.450696
IL18R1	2.41673	0.148944
TM7SF3	2.39976	0.023801
CKAP2	2.39798	0.022788
ANAPC4	2.39602	0.084271
SAMD4B	2.39369	0.219228
NOL10	2.37888	0.082782
HTATSF1	2.3685	0.022788
STK19	2.36693	0.483791
CCNT2	2.35785	0.01325
VPS51	2.35716	0.325776
JMJD4	2.3535	0.112089
SNX16	2.35273	0.092693
RHBDF2	2.33666	0.08071
ZCCHC17	2.3279	0.023834
MTMR10	2.32499	0.046927
RNF168	2.32266	0.210049
MARCHF2	2.31527	0.019599
ORC5	2.30906	0.071643
DUSP4	2.3083	0.019737
EAF1	2.29882	0.042454
SLC38A9	2.29533	0.037617
CNBP	2.27404	0.098617
DCBLD2	2.25582	0.011665
ATAD2	2.25032	0.230558
RNASE7	2.24837	0.10138
PPFIA3	2.23022	0.152438
DSC2	2.2297	0.217123
HNRNPH2	2.20734	0.22166
KIFC3	2.20622	0.363512
PPIL2	2.20509	0.021425
MCM7	2.20144	0.032261
KDELR3	2.19748	0.022926
MID1IP1	2.19382	0.151583
BUB1B	2.18962	0.016574
STIM1	2.18053	0.437516
SBF2	2.17664	0.238028
ETS1	2.16864	0.023241
TTC12	2.16342	0.12178
GCC2	2.15253	0.461766
PARD6G	2.14445	0.094266
PARN	2.14105	0.109915
OGFOD3	2.13992	0.026698
ZNF888;ZNF28;ZNF468;ZNF813;ZNF765	2.13918	0.189028
	2.13823	0.264612
BMPR2	2.13744	0.018311
PDZD8	2.13641	0.12699
DUSP22	2.13258	0.020905
UPRT	2.12878	0.094624
LHFPL2	2.12808	0.495767
FAIM	2.12344	0.020066
INO80C	2.11994	0.10965
GRN	2.11927	0.010844
IRX4	2.11719	0.027752
SMAGP	2.11714	0.243993
USP6NL	2.10653	0.040043
CDC20	2.09884	0.078793
CSNK1G1	2.0872	0.137751
RUFY3	2.08702	0.04227
DMD	2.08025	0.011723
ADAR	2.07628	0.184165
MED14	2.06145	0.16216
ECD	2.05801	0.024461
C2CD2	2.05792	0.022424
UBR3	2.054	0.031026
GINS4	2.05341	0.020357
TACC3	2.04586	0.021631
CMTM4	2.04077	0.01006
DNAJC2	2.03548	0.308502
CHPF2	2.03025	0.26629
WDR37	2.02819	0.24698
ENSBTAP00000024146	2.02513	0.011596
RBM47	2.02505	0.033663
RAB3GAP1	2.0233	0.031502
WDR7	2.01908	0.023801
SLC4A1AP	2.01829	0.018057
RAP2C	2.01548	0.192108
TTF2	2.01109	0.017707
APTX	2.00692	0.043382
JOSD2	2.0048	0.074292
TNS2;TNS3;TNS1	2.00317	0.023908
TMEM59	2.0031	0.026932
HELB	1.99822	0.016517
LYPLAL1	1.9974	0.20279
SMIM7	1.9946	0.01943
TMEM87B	1.9918	0.219228
FRA10AC1	1.99041	0.01034
FADS3	1.98753	0.016544
SMIM12	1.98715	0.021425
LTV1	1.98389	0.011343
BNC1	1.98263	0.056781
NEBL	1.98084	0.017828
ZDHHC20	1.98077	0.028197
SLFN5	1.97874	0.293964
CDKN1A	1.97811	0.026431
TRIM5	1.97411	0.049794
ECSIT	1.96602	0.568051
RFC1	1.96592	0.091121
TOM1	1.96028	0.05987
SETX	1.95819	0.111773
KDM2A	1.95732	0.012925
MKLN1	1.95497	0.015136
DCAF5	1.95482	0.020374
FUNDC2	1.94787	0.196867
POLE4	1.94561	0.010201
CACUL1	1.93946	0.023293
RNF10	1.93865	0.059249
NUSAP1	1.93264	0.032343
ARNT	1.93066	0.068483
ASB6	1.92944	0.174492
PEX13	1.92127	0.025148
CYB5R4	1.91969	0.040933
LATS1	1.91671	0.04717
FRYL	1.91651	0.418158
ZMYND11	1.91572	0.122651
MROH1	1.91444	0.071643
SNX14	1.91281	0.067838
MBP	1.91001	0.102743
TMOD1	1.90462	0.210168
ESS2	1.90057	0.060487
TIMM8B	1.89228	0.135568
ABCC1	1.89208	0.013872
ENG	1.892	0.142068
ADAM15	1.89158	0.098664
RGS12	1.88972	0.283871
TCF3	1.88808	0.035529
UBL7	1.88621	0.01182
ALKBH6	1.88553	0.067683
DAGLB	1.8855	0.017612
AAR2	1.88418	0.028617
IDUA	1.88415	0.013254
TTC7A	1.88065	0.024461
TEAD1	1.87998	0.220029
HEXA	1.87995	0.149289
DHX32	1.87895	0.072417
CLN3	1.8755	0.040467
OMA1	1.87402	0.029674
MGLL	1.87166	0.019737
TFDP1	1.87088	0.019805
SERPINI1	1.86993	0.024612
ERCC6	1.86352	0.049521
TK1	1.86129	0.108118
CTNNBIP1	1.86009	0.017163
RNF115	1.85975	0.017134
KDM5B	1.8539	0.04323
GGA2	1.85277	0.012761
LIN52	1.85106	0.104878
VPS18	1.84397	0.034735
ATR	1.83822	0.069941
NAA30	1.83757	0.214874
MEAK7	1.83199	0.016196
UBL5	1.8319	0.021631
SEC11C	1.83141	0.07991
CUEDC2	1.82841	0.050979
INCENP	1.82777	0.04227
PTTG1IP	1.82099	0.23094
ZNF428	1.81397	0.01022
DHX38	1.8131	0.091901
MANEAL	1.81295	0.209028
DDX55	1.81209	0.029836
CDK5RAP1	1.81199	0.046002
FOXP1	1.81089	0.132096
RNGTT	1.80834	0.032343
ACADSB	1.80777	0.048368
SUMF1	1.80699	0.016682
CASP9	1.80384	0.326629
FBXO22	1.80164	0.105916
KIFC1	1.80146	0.023338
RNASEL	1.7968	0.036515
NCDN	1.79374	0.01265
SHB	1.79355	0.063955
RGPD8;RGPD5	1.79262	0.025148
PHLDA2	1.78513	0.021111
PTGES3	1.78355	0.025685
RPRD2	1.78242	0.022616
PRIM1	1.77833	0.011343
SPECC1L	1.77764	0.02877
MAZ	1.77668	0.05454
LACC1	1.77451	0.238522
ESRRA	1.77212	0.375491
AGAP1	1.77043	0.127299
NMRK1	1.77023	0.019193
CDC34	1.76763	0.016129
NKIRAS2	1.76482	0.123799
RSBN1	1.7633	0.106498
CUX1	1.76283	0.024911
USP36	1.76226	0.093104
CD276	1.76121	0.028248
MLH1	1.761	0.031801
CEBPD	1.75819	0.065652
COX15	1.75794	0.030588
DOCK4	1.75298	0.032435
ASF1A	1.75042	0.021783
NCBP2AS2	1.74868	0.043139
GPATCH4	1.74596	0.096112
SNX29	1.74446	0.159653
TMEM189	1.73948	0.228365
STAT2	1.73808	0.119432
UBXN8	1.73619	0.099151
PINX1	1.73563	0.238522
TMA16	1.7319	0.041096
POLR3F	1.72748	0.124841
B3GALT6	1.72629	0.010631
DAPP1	1.726	0.022933
HSP90AA4P	1.72592	0.113658
IVL	1.72552	0.059827
RPAP2	1.72328	0.01943
MTERF4	1.72297	0.103389
PPP2R2D	1.72169	0.043166
TRAF3IP2	1.71948	0.050078
PHF1	1.71938	0.58496
AP5S1	1.71929	0.20896
ATG12	1.71756	0.084823
EPHX2	1.71633	0.026932
NAA35	1.71539	0.325488
NAA16	1.71218	0.02166
MRPL42	1.71075	0.036965
LGALS3BP	1.70984	0.022616
TCF25	1.70826	0.026282
SMPD1	1.7077	0.02591
TMEM128	1.70718	0.257391
BEND3	1.70448	0.132825
RNF169	1.70435	0.453823
GPRC5A	1.70321	0.211929
ETNK1	1.70318	0.031404
IP6K1	1.70098	0.033043
MAIP1	1.69923	0.032753
USP11	1.69283	0.179598
POLR1B	1.69106	0.016495
FLCN	1.69061	0.066983
DST	1.68762	0.025113
GDAP1	1.68757	0.031078
SUFU	1.68755	0.029723
CHD9	1.68404	0.061284
CAB39	1.67484	0.115031
AMZ2	1.67377	0.033663
GMFB	1.6714	0.022089
TELO2	1.67101	0.013809
GPATCH11	1.67091	0.043246
KIRREL1	1.67077	0.57609
VPS41	1.66883	0.150531
PSMD11	1.66832	0.106498
UACA	1.66802	0.010531
POLD1	1.66753	0.029704
MTHFS	1.66714	0.117412
DPP8	1.66336	0.014324
LRP10	1.66299	0.044371
SSH1	1.66187	0.135437
UBE2E3	1.65853	0.039885
PEAK1	1.65844	0.158598
PHF3	1.65833	0.024443
USF2	1.6574	0.338272
ALDOC	1.65497	0.017012
CDC25C	1.65479	0.012372
CTSA	1.65266	0.010119
BBX	1.65244	0.028344
BNIP3L	1.6515	0.070051
HIGD2A	1.6506	0.012449
TWISTNB	1.64919	0.039261
GAPDH	1.64828	0.011628
LENG9	1.64737	0.091896
ANO10	1.64704	0.012372
GLT8D1	1.64634	0.239291
PIAS3	1.64562	0.054298
PRKAG2	1.6435	0.274899
SLC43A3	1.64068	0.021425
STK11	1.63793	0.052143
CWC25	1.63711	0.180893
ARHGEF11	1.63595	0.057634
MTFR1L	1.63507	0.122402
SDAD1	1.63479	0.01179
GNL2	1.6344	0.0119
TCF12	1.63427	0.021043
DNAJC5	1.63393	0.04227
VPS16	1.63156	0.111971
ABLIM1	1.63089	0.063898
TXNDC15	1.63075	0.010025
TMCC1	1.63025	0.055283
SPECC1	1.62935	0.032189
PLD1	1.62909	0.207587
DDX56	1.62835	0.011093
UBE3C	1.62685	0.039252
COMMD9	1.62604	0.015073
MAN1A1	1.62346	0.409393
FOXJ3	1.62265	0.085007
AFAP1L1	1.62261	0.052322
XPO6	1.62175	0.016517
UBE2G2	1.62169	0.031931
EXT2	1.62159	0.012925
HDAC7	1.62103	0.279057
COA7	1.62061	0.395413
USP28	1.61971	0.020217
RDH10	1.61885	0.014816
METTL2A	1.61767	0.012544
PTGS2	1.6176	0.095561
KMT2D	1.61702	0.174309
TBC1D20	1.61637	0.474062
METTL17	1.6159	0.702351
TFEB	1.61398	0.224179
AFTPH	1.6135	0.191794
CARD16	1.61294	0.041731
BAG2	1.61269	0.024202
RNF220	1.61265	0.093369
LSM14B	1.6116	0.0109
WDR41	1.61045	0.023801
TDRD3	1.60982	0.074059
MLXIP	1.60671	0.106122
SFT2D3	1.60643	0.045103
NCOA6	1.60642	0.052017
NT5DC3	1.6052	0.021111
CIT	1.60471	0.02
NADK	1.60331	0.158498
EVI5	1.60223	0.538789
MGST2	1.60218	0.022055
NPEPPS	1.60188	0.087029
ERF	1.59981	0.017328
YRDC	1.59944	0.014412
RAD21	1.59892	0.179888
ORMDL2	1.59836	0.061342
IVNS1ABP	1.59818	0.029674
ZNF574	1.59813	0.325282
EVPL	1.59781	0.376613
SLC25A32	1.59509	0.01576
TSC22D2	1.59238	0.016577
PKP4	1.59209	0.024613
LAMA5	1.59197	0.044095
TMEM223	1.59162	0.087486
MMS22L	1.59139	0.015729
TIGAR	1.59135	0.042303
GTF2E1	1.59085	0.081313
DDX28	1.59067	0.021169
RTF2	1.59061	0.021737
ISY1	1.58865	0.013088
EEF1AKMT4	1.58829	0.038418
OSBPL1A	1.58801	0.011343
TMSB15A;TMSB15B	1.58776	0.072241
LENG1	1.5869	0.056128
TOX4	1.58685	0.049047
MLLT1	1.58667	0.017019
MLLT11	1.58619	0.057159
SEC22B	1.58605	0.054298
SSNA1	1.5857	0.067961
MAP7D3	1.58507	0.026854
GATC	1.58301	0.032569
SH3BP2	1.58065	0.101236
ECE1	1.57947	0.054446
AMMECR1L	1.57908	0.227569
DDX3X	1.57886	0.346324
WDR48	1.57806	0.027794
COMMD5	1.57732	0.016544
RHOG	1.57698	0.027199
SKA1	1.57681	0.026418
KIF2C	1.57506	0.039834
DDX10	1.57465	0.157754
GPR180	1.57447	0.021111
ESF1	1.57405	0.034871
PSMD13	1.57335	0.056186
RACGAP1	1.57271	0.010645
MTARC1	1.57104	0.053774
PTPN14	1.57016	0.050379
SRP54	1.57003	0.017205
POLA1	1.56973	0.081333
RIOX2	1.56962	0.120245
DSC3	1.5689	0.501906
DDX24	1.56879	0.010612
PARL	1.56783	0.264879
TBPL1	1.5675	0.162222
MCRIP1	1.56683	0.016495
HTT	1.56485	0.020219
MCC	1.56437	0.022016
FTL	1.56397	0.02126
PUS3	1.56365	0.242854
DNAAF2	1.56174	0.037208
MED16	1.55986	0.036856
CDC123	1.55901	0.01034
CEACAM5;CEACAM1;CEACAM8	1.55859	0.039696
FAH	1.55831	0.083194
ATXN10	1.55825	0.025933
VAMP3	1.55825	0.016062
SURF2	1.55657	0.076915
MICU2	1.55545	0.0289
PDK1	1.55518	0.080421
MDC1	1.55417	0.016196
HOMER2	1.55356	0.023902
LYN	1.5535	0.018348
POLR2E	1.55334	0.089902
PCBD2	1.55199	0.24388
WRAP73	1.55196	0.021332
TUBA4A	1.55091	0.021425
BAG3	1.55018	0.022554
UNC50	1.54916	0.138072
TTC17	1.54701	0.023351
BAIAP2	1.54542	0.02618
TACSTD2	1.54326	0.133404
HAUS2	1.54289	0.091142
SCFD2	1.5415	0.267519
KIF14	1.53854	0.033183
TMEM167A	1.53634	0.060987
TTC39C	1.53463	0.016196
PLSCR3	1.53444	0.054424
ACOX1	1.53242	0.029018
CNOT4	1.53239	0.051409
GNS	1.532	0.010595
COIL	1.53115	0.07241
FYCO1	1.53016	0.056191
LDB1	1.52998	0.034827
SEPTIN6	1.52967	0.022616
SECISBP2	1.52929	0.072925
PSMD12	1.52862	0.08238
PHLDB2	1.52622	0.040405
SFT2D2	1.52575	0.263497
RASA3	1.52566	0.177853
PAAF1	1.52462	0.497123
CKAP5	1.52399	0.430288
WBP4	1.52398	0.040359
UBE2A	1.52366	0.014239
PIGQ	1.52238	0.384413
MTMR2	1.5221	0.03213
GPR19	1.52175	0.019377
UNC93B1	1.5208	0.036203
EEA1	1.52075	0.290673
QSER1	1.52062	0.123951
WASHC2A	1.52036	0.124166
SPINT2	1.52022	0.010119
ACTN1	1.51982	0.250933
MTMR6	1.51914	0.026346
TMEM179B	1.51799	0.076302
TMEM41B	1.51577	0.076658
SIK3	1.51576	0.041897
XXYLT1	1.51572	0.028197
CLDN4	1.51538	0.045183
ADK	1.51489	0.132825
ZNF143	1.51421	0.054917
IGF2R	1.51382	0.080425
CCNB1	1.51293	0.026242
TMTC3	1.51287	0.052717
TIMM10B	1.51271	0.067001
HOOK1	1.51258	0.016517
ATP6V1D	1.51226	0.021425
FAM168B	1.51182	0.249121
KNOP1	1.51112	0.028651
PERP	1.51025	0.356756
ZNF830	1.50937	0.152538
SCOC	1.50864	0.501806
ATP6V1F	1.50862	0.013899
RHPN2	1.50855	0.187167
MACO1	1.50689	0.118056
MARCHF5	1.50541	0.021332
VMP1	1.50524	0.013841
DUSP3	1.5038	0.02939
IFI27L2	1.50355	0.065537
CYP2U1	1.50345	0.241801
PXDN	1.50309	0.032189
HOOK3	1.50298	0.039834
HECTD3	1.50212	0.044542
MKNK1	1.50157	0.049318
MPDZ	1.4987	0.210268
CCDC86	1.49821	0.019675
EIF1AD	1.49778	0.084917
OSBPL11	1.49744	0.026418
LSM5	1.49695	0.348095
TIMM17A	1.49685	0.10095
DDX49	1.49608	0.036181
LAMB2	1.49588	0.032346
MED27	1.49543	0.179188
ENO2	1.49422	0.016062
TERF2IP	1.49353	0.106056
YWHAG	1.49332	0.01022
KIF13A	1.49289	0.272484
MGST1	1.49266	0.01022
CAPN7	1.4908	0.057547
SAAL1	1.48992	0.158352
EPS8L1	1.48736	0.042951
NOL12	1.48619	0.11116
LRRC8E	1.48484	0.025028
RPP40	1.48451	0.152438
RAB10	1.48423	0.265576
VPS25	1.48291	0.011411
ETV6	1.48243	0.155906
ZFYVE16	1.48232	0.019133
P4HTM	1.48222	0.279523
MAP3K2	1.48199	0.014303
RRAS2	1.48128	0.064564
IFIH1	1.48118	0.058615
POLD3	1.4809	0.09575
PRKACB	1.47929	0.042531
ERG28	1.47816	0.015634
MYH11	1.47782	0.374341
AP5Z1	1.47756	0.109959
ACTR5	1.47751	0.342347
TMPPE	1.47695	0.626506
AP4E1	1.47606	0.051035
TDP2	1.47541	0.016062
HSDL1	1.4751	0.109668
MOCS3	1.47426	0.177438
GOPC	1.47409	0.010695
AXL	1.47358	0.097543
TMEM259	1.47326	0.123736
PRDX2	1.47182	0.014771
AHCYL2	1.47178	0.229701
HLA-C	1.47113	0.014239
NFX1	1.47046	0.083546
SRFBP1	1.46998	0.019686
EAPP	1.46995	0.463306
PACS2	1.46909	0.253239
B2M	1.46854	0.03117
PSME3IP1	1.46837	0.013986
OSTM1	1.4683	0.041096
PGK2	1.46764	0.053722
NAA38	1.46594	0.357081
BORCS6	1.46589	0.021009
AJUBA	1.46584	0.02034
BMI1	1.46558	0.450052
NSD2	1.46474	0.236133
CMSS1	1.4641	0.010524
C6orf89	1.46215	0.093506
TXNRD3	1.46212	0.049521
MAP9	1.46173	0.09935
ANKFY1	1.46155	0.110568
CHST14	1.46155	0.248231
ALAD	1.46154	0.054414
YIPF3	1.46148	0.019144
ATL2	1.4612	0.081405
MGMT	1.461	0.079419
MID1	1.46086	0.110697
ANKIB1	1.46047	0.031026
KIDINS220	1.45878	0.145034
SPC25	1.45847	0.023834
ISYNA1	1.45836	0.025729
ENOPH1	1.4558	0.125979
MFSD3	1.45577	0.063558
NOTCH2	1.45564	0.023801
KPNA4	1.4555	0.033829
MT-CO3	1.45529	0.133239
ASPSCR1	1.45395	0.049789
ZGRF1	1.45389	0.068283
KCTD21	1.45388	0.146031
ACOX3	1.45387	0.01147
F11R	1.45263	0.023275
POLR2C	1.45165	0.055587
EXOC6B	1.45064	0.536145
PRKAR1A	1.45052	0.014412
HSPB11	1.44931	0.055359
PKIG	1.44836	0.03514
RSL24D1	1.44686	0.023801
METTL2B	1.44527	0.011037
ADAM17	1.44519	0.105624
CCNYL1	1.44506	0.51547
THEM6	1.44493	0.014869
FAM49A	1.44482	0.0499
ATP1B1	1.44475	0.019686
TRERF1	1.44455	0.365868
GRAMD2B	1.44452	0.313247
CUL4A	1.44394	0.228121
ZZEF1	1.44384	0.012801
WDR70	1.44378	0.022807
FARP1	1.4433	0.118594
TOR2A	1.44205	0.209698
PPP1R11	1.44202	0.034975
PSMA4	1.44079	0.014378
TRAPPC12	1.44025	0.025148
KATNAL1	1.4402	0.012695
DNAJB14	1.43961	0.014111
FAM122A	1.43961	0.151533
HECTD4	1.4393	0.205781
ZRSR2P1;ZRSR2	1.43866	0.141977
SMARCAD1	1.43812	0.012875
SBNO1	1.43798	0.078835
TPRG1L	1.43735	0.173842
ENDOG	1.43724	0.043246
SH3BP5L	1.43711	0.022089
IL18	1.43642	0.045827
PTPN12	1.43599	0.202617
XIAP	1.43573	0.189058
CWF19L1	1.43555	0.012601
PLCG2	1.43461	0.063864
TLE5	1.43452	0.068797
TSEN34	1.43206	0.012724
NRBF2	1.43187	0.294326
PLD2	1.43175	0.010342
SLC5A6	1.43135	0.026387
ARHGEF10	1.43122	0.0119
CHMP6	1.43113	0.02027
TSC1	1.43105	0.086708
WBP2	1.4287	0.041608
ACAT1	1.42833	0.60939
CDKN2AIPNL	1.42796	0.171004
SCAP	1.42773	0.684792
ALG13	1.42767	0.586915
MINDY1	1.42738	0.282084
EPS8L2	1.42719	0.342179
ALS2	1.42635	0.161738
UBE2Q1	1.42603	0.029101
POLR2A	1.426	0.314322
C9orf40	1.42572	0.186182
MAML1	1.4252	0.415367
TTC1	1.42501	0.024461
GLS	1.42491	0.019487
TRIM24	1.42485	0.068501
UBAC1	1.4245	0.158598
TAF8	1.42378	0.675631
ABT1	1.42354	0.013423
P00974	1.42351	0.101109
TIMP2	1.42216	0.07599
NOP53	1.42215	0.012836
SREK1IP1	1.4214	0.244813
CTIF	1.42105	0.024178
THUMPD3	1.42019	0.016219
DPY19L1	1.41991	0.02535
CD82	1.41984	0.020111
FAM160B2	1.41976	0.013818
CSF3	1.41973	0.110018
PKMYT1	1.41944	0.132514
XYLB	1.41926	0.363405
POLRMT	1.41848	0.032442
MED6	1.41788	0.340629
BMP2K	1.41786	0.31421
DMAC2L	1.41712	0.142976
MTRR	1.41705	0.040359
EPG5	1.41692	0.435742
MON2	1.41542	0.010201
COX16	1.41528	0.030563
MAU2	1.41497	0.325185
CHERP	1.41401	0.018774
NFATC2IP	1.41336	0.014493
KAT7	1.41335	0.02591
YTHDF2	1.41176	0.018565
TCEAL4	1.41154	0.223287
EHMT1	1.41102	0.022788
CYBC1	1.41046	0.573669
DHX34	1.41037	0.398915
NKIRAS1	1.40976	0.256405
DYRK1A	1.40968	0.25101
POTEJ	1.40951	0.212071
RPIA	1.40942	0.04227
PRAF2	1.40886	0.077937
BORCS7	1.40863	0.561521
DSP	1.40844	0.026115
CD151	1.40787	0.033914
PFKFB3	1.4074	0.125532
EFCAB14	1.40705	0.026331
PLA2G4A	1.40697	0.039697
APPL2	1.40581	0.677423
RIOK1	1.40558	0.032531
CDK18	1.40516	0.020066
YJU2	1.40504	0.061441
MAL2	1.40471	0.074067
NSMAF	1.4042	0.023979
FAM160A1	1.40409	0.421848
DUS2	1.40403	0.310156
SHFL	1.40199	0.158768
CDC42SE1	1.40156	0.010431
BTF3	1.3986	0.169626
ORC4	1.3984	0.06344
SNX6	1.39829	0.112734
C3	1.39784	0.492956
DDA1	1.39769	0.112334
SDCBP	1.39742	0.015006
PPP1R10	1.39703	0.059249
HIGD1A	1.39667	0.010133
RMND1	1.3965	0.022896
KHNYN	1.39648	0.013986
MSTO1	1.39587	0.099278
CDK2AP1	1.39569	0.032527
HLA-B	1.39551	0.042403
SERPINC1	1.39459	0.48853
C3orf38	1.39436	0.044601
CLCC1	1.39424	0.045827
THOC3	1.39405	0.078829
PANK2	1.39399	0.026418
CYFIP2	1.3931	0.170088
CSNK1G3	1.39304	0.318833
MRTFA	1.39299	0.041096
AP1S2	1.39267	0.054448
PLPP2	1.39197	0.052542
ALG9	1.39168	0.055713
RAB33B	1.39116	0.11116
POLR2I	1.39107	0.123289
POGK	1.39089	0.08594
EIPR1	1.39084	0.127961
SACS	1.39033	0.108981
RBM4B	1.39023	0.054424
CDH1	1.39003	0.03378
ZHX3	1.38909	0.031705
ABLIM3	1.3886	0.109915
SLC35F2	1.38841	0.111224
HSPA9	1.3882	0.044282
IPO11	1.38766	0.063846
NGRN	1.38748	0.361428
KRIT1	1.38723	0.050751
ZBTB21	1.38682	0.259169
ATF7	1.38677	0.024396
KCTD9	1.38667	0.265138
TRIM7	1.38579	0.376992
CPSF3	1.38565	0.067683
ARF1	1.38554	0.032468
KIAA1671	1.38539	0.023454
RPA1	1.38503	0.019287
EYA3	1.3844	0.184522
GLIPR1	1.38384	0.307177
ZC3H11A	1.38371	0.017314
YME1L1	1.38355	0.036426
NSMCE2	1.38353	0.104621
PSMD3	1.38301	0.019952
ARL6IP5	1.38204	0.013911
CRBN	1.38148	0.183765
FKBP7	1.38128	0.518459
TOR1AIP2	1.38118	0.01049
PNPLA6	1.38115	0.34421
CTDP1	1.38109	0.037997
ZC3H12C	1.3809	0.042951
MPP1	1.38067	0.150221
NUB1	1.38029	0.041557
IMPAD1	1.37999	0.01325
GLTP	1.3797	0.052607
ZDHHC5	1.37924	0.108483
STAP2	1.37923	0.069941
XAB2	1.37871	0.058176
CBLL1	1.37867	0.160925
TWSG1	1.37845	0.028669
HLTF	1.37828	0.026929
PHACTR2	1.37753	0.158498
ZMYM2	1.37738	0.140984
POLR3B	1.37719	0.012994
TMEM50B	1.37691	0.521508
SMYD3	1.37675	0.106518
MAD1L1	1.3765	0.201009
FBLIM1	1.37635	0.067638
TRAPPC8	1.37607	0.267675
UFSP2	1.37565	0.102391
CHAC2	1.37557	0.016544
IRAK4	1.37554	0.304606
AGTPBP1	1.37513	0.322196
PUDP	1.37486	0.038046
B4GAT1	1.37478	0.101834
LIMK2	1.37292	0.140137
SLC29A1	1.37236	0.02092
ATP6V1H	1.3719	0.020618
USP12;USP46	1.37186	0.097349
RBM19	1.37122	0.047872
PNO1	1.37039	0.032753
CMTR1	1.37007	0.042805
HM13	1.36999	0.01812
ATP6V0C	1.36928	0.022972
ERBIN	1.36901	0.031502
TBCB	1.36894	0.089035
ANGEL2	1.36874	0.036206
EP400P1	1.36872	0.015916
PRKAG1	1.36871	0.019738
TXNRD1	1.36804	0.255495
GTF2H1	1.36794	0.459718
FHL3	1.36768	0.062757
LANCL2	1.36698	0.023195
RTCA	1.36693	0.022616
NHLRC3	1.36488	0.353025
DDX27	1.36344	0.041883
TBC1D22A	1.36323	0.164889
DVL1	1.36225	0.014378
ELP6	1.36217	0.047386
WLS	1.36207	0.033386
POLR2H	1.36204	0.167718
KIF23	1.36188	0.052943
MEA1	1.36156	0.050982
FOXO3	1.36155	0.093369
PSMA6	1.36042	0.027794
CBWD2;CBWD1	1.36002	0.209058
UTY;KDM6A	1.35967	0.029863
METTL8	1.35947	0.357241
TUBA3E	1.35905	0.041096
SEC23A	1.3587	0.232434
MPP6	1.35836	0.023757
AP1S3	1.35802	0.088553
CIZ1	1.35787	0.240843
ITM2C	1.35786	0.101695
STX18	1.35743	0.182594
TMCO1	1.35721	0.022788
CRYZL1	1.35655	0.045827
COMMD7	1.35649	0.01006
PIK3CA	1.3557	0.206516
COL4A2	1.35539	0.030272
C5orf24	1.35531	0.229217
LRCH4	1.3538	0.066292
KMT2A	1.3537	0.269778
LAMC1	1.35366	0.0437
ARRB1	1.35328	0.06889
INF2	1.35297	0.140458
RNF181	1.35272	0.030143
CMPK1	1.35239	0.021009
AP5B1	1.35235	0.194407
SHARPIN	1.35219	0.022616
VMA21	1.35181	0.439503
DHX57	1.35156	0.195571
CDC23	1.35122	0.012462
PLEKHO2	1.35104	0.049999
TNFRSF10A	1.35023	0.05088
CKS1B	1.35009	0.186568
RBM28	1.34991	0.028022
FLAD1	1.34968	0.414934
AKTIP	1.34911	0.039984
IFI30	1.34835	0.300136
NUP37	1.34833	0.032343
SYNRG	1.3482	0.130954
AGPAT3	1.348	0.046591
GOLGA7	1.3479	0.012206
ZSWIM8	1.34721	0.097701
DUSP11	1.34694	0.100458
ALG6	1.34663	0.052846
VPS50	1.3466	0.090191
CPVL	1.34624	0.329976
POLD2	1.346	0.044034
TPMT	1.34577	0.139406
BAZ1A	1.34516	0.029105
USP47	1.34499	0.076915
TMEM120A	1.3449	0.209058
CBX2	1.3448	0.435743
CETN2	1.34422	0.142976
MRPL33	1.34417	0.402668
MTA1	1.34326	0.046908
UBE2G1	1.34239	0.063493
CHD8	1.34211	0.028182
POLR2D	1.34207	0.299425
LYRM7	1.34171	0.075067
FERMT2	1.34169	0.400012
LONP2	1.34131	0.124496
AGL	1.34112	0.011665
PTP4A2;PTP4A1	1.34096	0.643558
RBBP9	1.34074	0.022743
KTI12	1.34052	0.082088
EPHB4	1.34011	0.496243
NOM1	1.33942	0.124702
C1GALT1C1	1.33926	0.435565
FNDC3A	1.33909	0.098664
FBN2	1.33843	0.044061
PSMB4	1.3384	0.016517
PDE5A	1.33836	0.386208
PRRC2B	1.33826	0.110633
EFR3A	1.33825	0.036677
TUBB2A	1.33796	0.031648
OS9	1.3379	0.074119
PTCD1	1.33777	0.230021
TRA2A	1.33747	0.061554
RBM4	1.33728	0.01968
MSH6	1.33663	0.018753
KAT8	1.33655	0.04442
TMEM237	1.33615	0.085546
EEF2K	1.33595	0.085449
SLC30A5	1.33576	0.162759
PRMT9	1.33563	0.103562
AP2A1	1.33549	0.063614
AP2M1	1.33488	0.106498
HMMR	1.33475	0.290328
CCDC12	1.33472	0.066983
FAM91A1	1.33439	0.02236
AKAP2	1.33418	0.016708
RNF121	1.33372	0.369851
TTI2	1.33352	0.036856
ERI3	1.33293	0.587949
HCCS	1.33083	0.045617
DUSP23	1.33081	0.016196
RPA2	1.33078	0.024844
ZC3H4	1.33011	0.160786
ADSS2	1.32956	0.021062
SLC15A4	1.32946	0.173169
CDC27	1.32933	0.222622
HSD17B11	1.32919	0.016682
QRSL1	1.32903	0.061502
POLR3K	1.32849	0.127223
DNAJA1	1.32836	0.055032
NT5C3A	1.32826	0.043123
PIK3C2A	1.32761	0.047386
NME7	1.32734	0.029791
TACC1	1.32722	0.020709
MAEA	1.32698	0.080024
RXRA	1.32688	0.014595
GNL3L	1.32623	0.013378
TYSND1	1.32618	0.031026
ITFG1	1.32579	0.105096
ZPR1	1.32558	0.059633
COQ8A	1.32557	0.031931
TXNL4A	1.32542	0.41572
PFN2	1.32351	0.015896
HGH1	1.32332	0.024922
SLC2A1	1.32167	0.06122
NMI	1.32165	0.030804
SLU7	1.32127	0.164962
OCC1	1.32106	0.0156
TIMM23;TIMM23B	1.32105	0.06036
TMEM63B	1.32094	0.049246
BAX	1.32093	0.010705
DUS1L	1.32039	0.035554
CUL2	1.32038	0.025148
HABP4	1.32031	0.314845
RBBP4	1.31941	0.020289
AP1M2	1.31936	0.015931
C4A;C4B	1.31925	0.347443
LMF2	1.31925	0.02256
DENND4C	1.31922	0.080425
EXOC4	1.31915	0.170366
SH3BGRL2	1.31903	0.021009
METTL5	1.31881	0.160678
TRAF5	1.3187	0.13989
OPTN	1.3184	0.017027
ANK3	1.31778	0.482684
NAXD	1.31752	0.018867
DCAF1	1.31711	0.091142
GLA	1.31704	0.029693
SCARB1	1.31691	0.026779
LAMTOR3	1.3165	0.154035
SUZ12	1.3165	0.016196
PRDX1	1.3163	0.030804
GOSR2	1.31604	0.075558
CBX5	1.31585	0.021009
SYNGR2	1.31573	0.026418
ACTR8	1.31568	0.03251
CARNMT1	1.3155	0.192734
CTTN	1.31483	0.023945
PEX5	1.31443	0.141514
MED12	1.31335	0.701073
BLMH	1.31326	0.022972
ATF7IP	1.31325	0.091121
IRF2BP2	1.31275	0.010792
ANKRD40	1.31274	0.055312
MTREX	1.31261	0.011738
FBXO21	1.31241	0.260508
ADD1	1.31236	0.053337
UAP1	1.31233	0.025436
AP2S1	1.31219	0.135118
POLR2J;POLR2J2;POLR2J3	1.31216	0.06377
PCBD1	1.31193	0.013613
PPP1R13B	1.31139	0.329549
ARHGAP18	1.31071	0.012704
SRSF11	1.31066	0.282084
PHLDA3	1.31065	0.344123
ENOSF1	1.31061	0.193317
SCAMP1	1.31042	0.302977
BYSL	1.30966	0.063545
SEC22A	1.30957	0.032122
PRPF18	1.30948	0.200647
MRM2	1.30931	0.105916
ISG15	1.30917	0.137303
ZHX1	1.3089	0.10528
ATP2C1	1.30872	0.015083
UBE4A	1.30865	0.119898
COX18	1.30835	0.304935
CAP2	1.3079	0.047876
PSMB5	1.30744	0.032531
GPN3	1.30737	0.5978
MED15	1.30731	0.044532
PRSS8	1.30719	0.284215
STK17A	1.30715	0.094287
LNPEP	1.30702	0.513647
CCDC47	1.30701	0.034269
LPCAT1	1.30638	0.025425
SZRD1	1.30616	0.196292
BIN3	1.30612	0.333706
PTPRK	1.30596	0.351904
CFL2	1.30587	0.11116
RNF25	1.30583	0.034607
LMO7	1.30556	0.047237
NUP50	1.30537	0.018464
TBC1D2B	1.30521	0.092639
ZNF326	1.30512	0.024553
EHD1	1.30438	0.0146
TANC1	1.30428	0.151728
STRIP2	1.30416	0.116813
INPP5F	1.30411	0.504423
DSTN	1.30397	0.031009
CBR3	1.30354	0.056841
PIAS1;PIAS2	1.30349	0.021783
KLHL11	1.30336	0.115495
PPP6C	1.30296	0.031879
DCP1A	1.30265	0.021436
VPS53	1.30168	0.05934
PRDX6	1.30155	0.014405
STARD3NL	1.30126	0.081411
TRIAP1	1.30117	0.297598
PRMT1	1.30113	0.024236
GSPT2	1.30109	0.034279
ZWILCH	1.30033	0.096778
ATG16L1	1.3003	0.030517
EIF3K	1.29967	0.050549
HDAC1	1.29922	0.028065
NRBP2	1.29904	0.479115
CYLD	1.29877	0.054601
ATPAF2	1.29867	0.488271
SYK	1.29864	0.283871
TTI1	1.2985	0.033795
FURIN	1.29787	0.18824
RPRD1A	1.29778	0.063309
MARS2	1.29735	0.368763
CASP3	1.29723	0.018411
GET4	1.29716	0.026561
UBE2E2	1.29692	0.237026
PRC1	1.29666	0.024612
TMEM35B	1.29662	0.022554
CHD1	1.29584	0.023983
LARP7	1.29577	0.12699
LAMB1	1.29518	0.054731
RAD23B	1.29445	0.031004
COMMD10	1.29412	0.019993
CSNK2A1	1.29374	0.128363
TMEM263	1.29335	0.047191
ZMYND8	1.2933	0.030496
ALG1	1.29299	0.030884
CETN3	1.29267	0.183153
TXN	1.29252	0.101695
BET1L	1.29231	0.015862
SNUPN	1.2923	0.017314
COMMD2	1.29196	0.414116
FRG1	1.29184	0.032061
ANAPC10	1.29174	0.087537
UBXN1	1.29169	0.032435
KIF1B	1.29162	0.045247
ALDH9A1	1.29076	0.01274
PPP1R8	1.29045	0.419016
RGS10	1.2903	0.05685
RAB4A	1.29001	0.027124
DPH2	1.28972	0.135828
NME2	1.28956	0.308345
HSD17B4	1.28889	0.011343
PRKAA1	1.28867	0.199077
OCIAD1	1.2885	0.051702
DNTTIP1	1.28748	0.065195
USP5	1.28716	0.091142
ANKRD28	1.2871	0.116309
MAP7	1.2869	0.184141
TTC13	1.28682	0.022331
CSRP1	1.28648	0.010297
E2F4	1.28635	0.121046
GTPBP10	1.28619	0.071156
ZC3HAV1	1.28581	0.067961
PAF1	1.28558	0.02159
COMMD1	1.28551	0.044062
RTL8C	1.28516	0.010133
AMPD3	1.28483	0.306571
SDHB	1.28451	0.153523
TSR3	1.28419	0.23916
PWP1	1.28372	0.022799
EIF3B	1.28364	0.022055
TDG	1.28361	0.552562
MPI	1.2829	0.069489
ATRX	1.28262	0.054424
DCAF6	1.28232	0.013984
DDX21	1.28231	0.043555
EPB41	1.28125	0.32198
PICK1	1.28124	0.485463
ARHGAP35	1.28059	0.170768
SIPA1L3	1.28045	0.043246
SH3D19	1.27975	0.01022
NSF	1.27964	0.024386
MAPRE3	1.27951	0.019448
GTF3C4	1.27927	0.092644
RMND5A	1.27871	0.069616
MORC3	1.27853	0.04875
PHLDB1	1.27847	0.026866
DUT	1.27843	0.082053
CNTNAP1	1.27836	0.182272
MAP4K3	1.27833	0.110661
SNX5	1.27818	0.039438
EIF4A2	1.2781	0.092524
PSMD7	1.27807	0.067681
TALDO1	1.27799	0.06613
DCAF8	1.27752	0.033818
TRMT112	1.27746	0.012812
CHMP5	1.27743	0.38775
CCDC61	1.27657	0.714632
PPT2	1.27644	0.31721
LZTR1	1.27644	0.10138
LLPH	1.27626	0.011204
PPDPF	1.27608	0.264504
GTF3C2	1.27602	0.034269
NMRAL1	1.27601	0.685955
POLR1D	1.27591	0.293874
FEZ2	1.27564	0.156705
IQGAP3	1.27535	0.507638
CEP55	1.27533	0.174188
ABL2	1.27493	0.074119
GID8	1.27489	0.088991
ISG20L2	1.27473	0.045701
TOM1L2	1.27469	0.016219
RAB3A	1.27468	0.043836
DHX30	1.27434	0.032744
PPT1	1.27413	0.018477
FAM126A	1.274	0.308717
EEF1D	1.27383	0.157754
CAMSAP2	1.2735	0.065495
DPH5	1.27343	0.158989
RPF1	1.2734	0.129617
ARRDC1	1.27302	0.276085
DYM	1.27291	0.3489
NDRG3	1.27279	0.050609
SRR	1.27206	0.526182
ERGIC3	1.27166	0.079723
B3GLCT	1.27161	0.591998
IPO13	1.27155	0.32698
COASY	1.27138	0.033663
TMEM68	1.27123	0.373755
LDHB	1.27118	0.013354
CRB3	1.27113	0.117694
URGCP	1.27031	0.041391
DSG2	1.26971	0.01728
LPXN	1.2697	0.366933
GATD3B;GATD3A	1.26968	0.232636
ATG4B	1.26956	0.241374
POFUT2	1.26956	0.535785
KDF1	1.26939	0.092639
TASOR2	1.26938	0.287451
TBC1D17	1.26882	0.225003
MORF4L1	1.26878	0.021307
PCBP1	1.2683	0.01943
WDR3	1.26829	0.321831
REL	1.26819	0.16586
SMAD5	1.26818	0.066871
EIF3A	1.26814	0.120586
MTA2	1.26802	0.01049
SMC4	1.26801	0.048123
TACC2	1.26768	0.010823
PAWR	1.26728	0.030739
LPCAT3	1.26721	0.062049
ELP3	1.26692	0.189954
JAK1	1.26649	0.029072
NPM1	1.26627	0.056725
F8A1	1.26618	0.043878
NCAPD2	1.26584	0.341873
TOR1AIP2	1.26582	0.098409
DLG5	1.2658	0.090191
ZC3H7B	1.26577	0.0947
MAP4	1.26532	0.600516
MSI2	1.26516	0.559307
TP53BP2	1.26481	0.134285
SMYD5	1.26456	0.132514
SDC4	1.2642	0.37976
ADSL	1.26417	0.033332
PEG10	1.26408	0.536852
HSPA4L	1.26405	0.034076
RALBP1	1.2639	0.014611
MOCS2	1.26362	0.332062
SOAT1	1.26356	0.09935
SLC12A2	1.26305	0.061287
LRRC14	1.26291	0.152438
SYNE2	1.26283	0.024922
CLTA	1.26277	0.083155
PIGG	1.26273	0.180339
RBBP7	1.26272	0.015922
NABP1	1.26253	0.365854
CD59	1.26239	0.033741
FBXL18	1.26226	0.022758
SUPT4H1	1.26219	0.041557
TDP1	1.26201	0.025425
UTP11	1.26166	0.011756
UBE2O	1.26165	0.016196
PSMD5	1.26154	0.032343
MRTO4	1.26104	0.027124
MPRIP	1.26066	0.17524
TPD52L2	1.26014	0.057716
ATP6V1E1	1.25996	0.011014
TBC1D4	1.25974	0.295318
RCOR1	1.25953	0.098504
RALGAPA2	1.25943	0.176618
SNX1	1.25927	0.076026
EPHB2	1.25877	0.034933
GM2A	1.25859	0.025828
ACP1	1.25855	0.013561
PPWD1	1.25838	0.069289
GAA	1.25836	0.351299
HSPA2	1.25834	0.044061
TJP1	1.25822	0.03344
SYMPK	1.25802	0.186446
MBD3	1.25797	0.035185
ELOB	1.25793	0.017571
UQCR11	1.25766	0.256351
NAP1L1	1.25759	0.021783
TAPT1	1.2575	0.038538
MRPL20	1.25744	0.024644
ALAS1	1.2571	0.21543
SLC37A4	1.25689	0.072957
POLR2G	1.25678	0.016464
SMAP2	1.25673	0.101109
INTS6	1.25669	0.281057
TRAPPC5	1.25626	0.02891
CPSF2	1.25622	0.150329
THUMPD1	1.25611	0.087208
GSTT2;GSTT2B	1.25582	0.031026
ARMC9	1.25575	0.390243
AGO1	1.25546	0.024553
KXD1	1.255	0.554151
PGK1	1.25488	0.021332
HAUS1	1.2548	0.176386
SPTAN1	1.25474	0.092778
CCNDBP1	1.25467	0.478287
CARD6	1.2545	0.238255
C19orf25	1.25422	0.210319
HPF1	1.25413	0.03344
SLC20A2	1.25394	0.209698
MTFMT	1.25381	0.530068
ELF1	1.25373	0.179242
C14orf119	1.25359	0.459031
GGCX	1.2535	0.286188
GATD1	1.2531	0.288508
CLTC	1.25309	0.046545
NEPRO	1.25289	0.045151
ARL6	1.25164	0.433525
SERPINA1	1.25133	0.551326
MTG1	1.25094	0.158352
GTF3C1	1.25051	0.013986
KDM4B	1.25022	0.166074
WASL	1.25015	0.378478
SRSF5	1.25013	0.023024
PTPN9	1.25007	0.212196
KDM3B	1.24994	0.14828
UBAP2L	1.24972	0.047237
FNTB	1.24964	0.108508
BLOC1S1	1.2496	0.071643
BRWD1	1.24909	0.481261
PACS1	1.24855	0.019487
CIP2A	1.24835	0.087208
SNX30	1.24797	0.045727
N6AMT1	1.24787	0.073444
TMEM9	1.24738	0.058151
ARHGAP32	1.24731	0.018955
RPS7	1.24713	0.0626
DPP3	1.24677	0.050758
GON7	1.24676	0.285876
STK25	1.24668	0.221218
GALNT14	1.24663	0.477373
PRKAB1	1.24658	0.111157
[truncated: 4,912 more rows]
[truncated: 38 more columns]

## Sheet: Figure 6
Figure 6a	Colony phenotype in shNHP and shBRCA1 treated MCF10A cells
shNHP per 100 cells				shBRCA1 per 100 cells
Luminal	Mix	Basal		Luminal	Mix	Basal
42	9	6		2	4	20
45	8	8		3	4	20
43	10	10		2	4	21
42	12	5		3	3	15
Figure 6b	Colony phenotype in shNHP and shBRCA1 treated MCF10A cells grown with DMSO or BI2536
DMSO	shBRCA1 per 100 cells			0.01 nM BI2536	shBRCA1 per 100 cells			0.1 nM BI2536	shBRCA1 per 100 cells
Luminal	Mix	Basal		Luminal	Mix	Basal		Luminal	Mix	Basal
2	4	20		6	3	15		11	5	9
3	4	20		3	3	22		9	3	6
2	4	21		3	3	19		12	3	6
3	3	15		2	3	17		13	4	7
DMSO	shNHP per 100 cells			0.01 nM BI2536	shNHP per 100 cells			0.1 nM BI2536	shNHP per 100 cells
Luminal	Mix	Basal		Luminal	Mix	Basal		Luminal	Mix	Basal
42	9	6		40	11	9		38	15	10
45	8	8		42	12	8		37	16	9
43	10	10		44	8	8		36	14	7
42	12	5		41	12	7		39	17	8
Figure 6d	Cell number expansion and cell – cell distances through the colony formation process in shNHP treated MCF10A cells
Cell expansion folds											Neighbor cell ditance (μm)
Time (min)	shNHP #1	shNHP #2	shNHP #3	shNHP #4	shNHP #5	shNHP #6	shNHP #7	shNHP #8	shNHP #9		Time (min)	shNHP #1	shNHP #2	shNHP #3	shNHP #4	shNHP #5	shNHP #6	shNHP #7	shNHP #8	shNHP #9
0	1	1	1	1	1	1	1	1	1		0	66.7797	48.711	68.7206	39.676	32.818	30.287	43.967	43.707	50.882
15	1	1	1	1	1	1	1	1	1		15	58.5754	50.3607	75.8082	41.6	50.814	30.57	42.558	38.914	56.746
30	1	1	1	1	1	1	1	1	1		30	40.9175	51.6048	72.2358	42.815	55.265	23.872	38.037	36.179	56.893
45	1	1	1	1	1	1	1	1	1		45	31.5744	43.8971	50.0565	40.804	37.389	24.677	44.723	38.987	37.73
60	1	1	1	1	1	1	1	1	1		60	38.0055	54.6793	58.0983	36.609	34.278	27.766	44.181	43.248	47.329
75	1	1	1	1	1	1	1	1	1		75	58.2062	50.4179	54.4882	37.898	26.681	31.11	46.669	45.728	47.655
90	1	1	1	1	1	1	1	1	1		90	64.8921	48.5901	51.1433	37.641	33.157	37.31	47.521	39.991	35.855
105	1	1	1	1	1	1	1	1	1		105	68.8701	40.3273	57.7707	33.187	26.724	29.778	47.546	39.835	42.944
120	1	1.25	1	1	1.25	1	1	1	1		120	44.9618	33.8676	66.6445	27.628	42.179	29.115	45.665	41.212	50.838
135	1	1.25	1	1	1.25	1	1	1	1		135	40.5769	32.0151	68.6842	32.71	40.102	31.49	31.999	46.271	51.504
150	1	1.25	1	1	1.25	1	1	1	1		150	38.0926	30.6059	51.2161	36.073	29.187	28.315	40.268	39.328	50.61
165	1	1.25	1	1	1.25	1	1	1	1		165	40.508	34.2004	53.8369	32.787	34.724	33.759	41.361	44.846	39.498
180	1.25	1.5	1	1	1.25	1	1	1.25	1		180	53.5613	33.0174	50.9886	34.657	43.433	34.076	44.721	36.474	41.987
195	1.25	1.5	1	1	1.25	1.25	1.25	1.25	1		195	57.6238	34.0431	55.6179	33.615	44.067	35.215	43.193	44.506	43.646
210	1.25	1.5	1	1	1.5	1.25	1.5	1.5	1		210	52.0702	31.9657	71.3648	33.366	44.193	37.412	40.505	41.341	54.472
225	1.25	1.5	1	1	1.5	1.25	1.5	1.5	1		225	46.488	36.0932	68.0563	36.588	35.974	27.44	47.183	38.096	53.282
240	1.25	1.75	1	1	1.5	1.25	1.5	1.5	1		240	38.9038	39.1755	63.9184	40.201	32.268	30.085	44.243	30.526	49.871
255	1.25	1.75	1	1.25	1.5	1.25	1.5	1.5	1		255	40.2818	31.2351	46.5608	40.217	31.452	27.012	40.73	34.953	37.669
270	1.25	1.75	1	1.25	1.5	1.25	1.5	1.5	1		270	34.8881	33.5595	54.613	46.413	37.213	33.556	45.215	32.631	42.892
285	1.25	1.75	1	1.25	1.5	1.25	1.5	1.5	1		285	43.4525	40.0699	47.5605	44.867	39.436	26.74	46.275	32.303	43.687
300	1.5	1.75	1	1.25	1.5	1.25	1.5	1.5	1		300	42.9949	44.85	59.7155	42.905	39.51	35.746	46.038	31.081	48.293
315	1.5	1.75	1	1.25	1.5	1.25	1.5	1.5	1		315	42.601	41.9432	62.4091	37.075	39.093	35.928	57.629	36.963	51.004
330	1.5	1.75	1	1.25	1.5	1.25	1.5	1.5	1		330	49.3649	42.8246	62.2297	33.858	41.857	32.02	54.196	42.324	47.665
345	1.5	1.75	1	1.25	1.75	1.5	1.75	1.5	1		345	50.466	47.3421	60.8972	33.885	37.789	31.28	49.521	38.895	48.037
360	1.5	1.75	1	1.25	2	1.5	2	1.5	1		360	48.5641	47.7646	61.6031	30.891	31.366	33.082	52.257	29.115	53.164
375	1.5	1.75	1	1.25	2	1.5	2	1.5	1		375	59.6804	42.6998	55.3306	28.163	29.97	36.128	50.296	32.88	44.196
390	1.5	1.75	1	1.5	2	1.5	2	1.75	1		390	49.7497	43.1145	36.6509	27.624	27.405	39.92	50.932	30.797	29.743
405	1.5	1.75	1	2	2	1.5	2	1.75	1		405	48.3522	43.8919	53.8252	28.359	30.348	33.004	55.476	38.498	37.378
420	1.75	2	1	2	2	1.5	2	1.75	1		420	46.3671	44.824	64.4241	30.549	34.738	28.978	51.518	37.157	46.776
435	1.75	2	1	2	2	1.5	2	1.75	1		435	44.6667	43.4447	68.5425	34.152	37.174	26.169	50.159	32.788	53.006
450	1.75	2	1	2	2	1.5	2	1.75	1.25		450	45.5	42.8103	59.7441	36.184	36.229	29.182	49.156	32.79	43.958
465	1.75	2	1	2	2	1.5	2	1.75	1.25		465	40.1648	45.7678	61.1793	37.214	41.606	30.798	47.201	36.956	46.429
480	2	2	1.25	2	2	1.5	2	1.75	1.25		480	39.5278	45.0827	61.5472	37.756	42.167	29.82	46.123	39.685	48.716
495	2	2	1.25	2	2	1.5	2	1.75	1.25		495	39.6565	44.0427	62.7198	36.771	42.21	32.256	45.021	36.433	51.135
510	2	2	1.25	2	2	1.5	2	1.75	1.5		510	44.7993	47.1614	58.7171	33.424	39.361	24.81	43.176	38.051	40.338
525	2	2	1.25	2	2	1.5	2	1.75	1.5		525	48.4263	44.5003	42.1499	36.138	36.793	25.422	41.952	40.565	34.2
540	2	2	1.5	2	2	1.5	2	1.75	1.5		540	51.7907	42.575	51.3019	35.257	32.242	34.768	39.978	40.03	35.773
555	2	2	1.5	2	2	1.5	2	1.75	1.75		555	54.6546	44.291	39.1417	40.12	35.446	37.419	38.821	36.087	30.127
570	2	2	1.5	2	2	1.75	2	1.75	1.75		570	51.1615	48.724	43.55	40.155	37.928	33.651	38.029	38.657	34.85
585	2	2	1.5	2	2	1.75	2	1.75	1.75		585	52.1391	48.0467	37.1046	27.39	36.793	32.419	38.603	44.813	29.765
600	2	2	1.75	2	2	1.75	2	2	1.75		600	55.2513	45.6573	42.8142	27.926	30.567	36.067	40.953	44.39	30.416
615	2	2	1.75	2	2	1.75	2	2	1.75		615	53.9214	47.7958	50.1709	32.233	37.215	38.809	42.212	37.606	35.325
630	2	2	1.75	2	2	1.75	2	2	2		630	51.1953	56.2198	47.6879	36.096	40.753	38.732	42.935	35.851	37.351
645	2	2	1.75	2	2	1.75	2	2	2		645	46.3619	47.2108	47.8296	35.163	37.309	36.893	43.123	40.75	33.807
660	2	2	2	2	2	1.75	2	2	2		660	46.3216	51.3825	50.2606	32.012	39.142	36.358	46.676	39.835	37.299
675	2	2	2	2	2	1.75	2	2	2		675	49.5742	47.7581	46.8546	32.344	42.912	34.912	46.745	33.8	38.286
690	2	2	2	2	2	1.75	2	2	2		690	52.0468	52.7579	49.2505	37.746	43.127	31.401	46.402	34.198	39.019
705	2	2	2	2	2	1.75	2	2	2		705	52.6656	50.3347	48.9437	40.052	41.602	33.754	45.958	38.045	37.798
720	2	2	2	2	2	1.75	2	2	2		720	51.7894	50.7845	50.0123	39.558	42.552	34.489	45.762	39.956	40.703
735	2	2	2	2	2	1.75	2	2	2		735	50.7754	47.2381	51.7218	34.297	42.401	31.315	45.124	41.034	39.058
750	2	2	2	2	2	1.75	2	2	2		750	49.3155	46.527	57.5627	31.519	44.996	33.288	46.782	42.767	42.054
765	2	2	2	2	2	1.75	2	2	2		765	52.6786	48.9281	53.469	31.13	42.632	37.386	46.08	40.167	42.407
780	2	2	2	2	2	1.75	2	2	2		780	52.1755	52.2197	51.2135	32.603	44.371	38.53	45.382	37.685	37.943
795	2	2	2	2	2	1.75	2	2	2		795	47.2134	54.4505	44.2689	32.064	38.706	41.161	45.135	37.858	34.844
810	2	2	2	2	2	1.75	2	2	2		810	47.2693	50.5427	42.1681	35.129	39.423	44.479	41.131	40.473	36.993
825	2	2	2	2	2.25	1.75	2	2	2		825	49.1335	48.9437	42.6725	36.38	43.239	46.77	38.83	43.204	33.765
840	2	2.25	2	2	2.25	2	2	2	2		840	49.1868	47.4292	42.2825	31.82	40.076	48.246	42.465	42.569	33.646
855	2	2.25	2	2	2.25	2	2	2	2		855	54.704	41.1099	53.9916	37.359	40.58	51.496	47.092	42.921	38.02
870	2	2.25	2	2	2.5	2	2	2	2		870	53.7732	42.1668	50.6532	34	36.261	50.589	46.308	38.873	35.561
885	2	2.25	2	2	2.5	2	2	2	2		885	51.7075	41.873	49.1179	34.344	38.86	53.322	48.918	40.524	37.921
900	2	2.5	2	2	2.5	2	2	2	2		900	51.5476	41.6	53.118	30.647	38.415	50.455	48.342	43.303	39.166
915	2	2.5	2	2	2.5	2	2	2	2		915	45.7288	41.5311	52.9165	29.756	37.552	44.749	50.027	41.169	38.167
930	2	2.5	2	2	2.5	2	2	2.25	2		930	38.636	43.6917	47.9947	34.232	36.603	39.962	51.702	38.755	37.87
945	2	2.5	2	2	2.5	2	2	2.25	2		945	42.6114	43.758	48.0103	35.959	35.883	44.993	48.044	37.509	35.899
960	2.25	3	2	2	2.5	2	2	2.25	2		960	45.4545	41.4349	47.528	33.174	37.421	40.555	45.216	37.593	36.497
975	2.25	3	2	2	2.5	2	2	2.25	2		975	49.5898	40.6302	54.2373	41.013	38.32	39.022	43.472	38.151	42.109
990	2.25	3	2	2	2.5	2	2	2.25	2		990	49.0165	39.9425	52.1755	42.276	41.881	40.27	41.528	33.974	39.745
1005	2.25	3	2	2	2.75	2.25	2	2.5	2		1005	56.1132	46.7324	52.3562	37.62	38	37.859	50.545	33.48	42.142
1020	2.5	3.25	2	2	2.75	2.25	2	2.5	2		1020	49.1023	48.3353	55.4723	36.415	37.14	32.184	51.616	34.037	42.158
1035	2.5	3.25	2	2	2.75	2.25	2	2.75	2		1035	48.607	49.3402	55.6985	35.459	40.425	30.67	50.015	36.133	42.278
1050	2.5	3.25	2	2.25	3	2.25	2	2.75	2		1050	49.5768	47.0236	52.8086	36.165	43.79	36.137	48.89	34.329	41.072
1065	2.5	3.25	2	2.75	2.75	2.25	2	2.75	2		1065	48.7032	44.6641	54.0592	34.052	36.867	34.645	48.932	35.906	41.901
1080	2.5	3.25	2	2.75	3	2.25	2.25	2.75	2		1080	52.3172	44.9696	50.6922	36.725	35.17	35.128	46.814	38.26	42.074
1095	2.5	3.25	2	2.75	3	2.75	2.5	2.75	2		1095	48.7084	46.2826	47.9609	38.611	36.754	40	46.774	41.272	38.341
1110	2.5	3.25	2	2.75	3	2.75	2.5	2.75	2		1110	49.6964	50.9145	52.3744	36.92	36.59	36.625	52.753	40.176	43.219
1125	2.5	3.25	2	2.75	3	2.75	3	2.75	2		1125	49.634	54.9055	54.1242	37	39.038	34	50.673	37.841	24.331
1140	2.75	3.25	2	2.75	3	2.75	3	2.75	2		1140	50.18	53.4469	50.5375	35.241	41.552	32.761	49.204	37.129	42.712
1155	2.75	3.25	2	3	3	2.75	3.25	2.75	2		1155	53.2727	51.0497	47.385	36.006	38.872	33	47.787	40.332	37.319
1170	2.75	3.25	2	3.75	3	2.75	3.25	2.75	2		1170	48.8059	51.9818	51.2044	35.535	42.526	27.974	47.183	43.985	40.594
1185	2.75	3.25	2	4	3.25	2.75	3.25	2.75	2		1185	50.9093	49.4442	52.1677	35.874	40.671	25	48.506	39.189	41.19
1200	3.25	3.25	2.25	4	3.25	4	3.25	2.75	2.25		1200	40.469	49.4663	53.2935	36.074	38.223	22.344	46.414	39.707	39.82
1215	3.25	3.25	2.25	4	3.25	4	3.5	2.75	2.25		1215	43.9673	50.5349	55.1642	36.618	40	24	45.899	39.681	42.317
1230	3.25	3.25	2.25	4	3.5	4	3.5	2.75	2.25		1230	44.4691	48.9684	50.024	36.455	36.957	26.408	45.159	39.986	41.977
1245	3.25	3.25	2.25	4	3.5	4	3.5	2.75	2.25		1245	43.3108	49.6535	53.0335	37.007	35.223	30	44.27	43.29	39.48
1260	3.25	3.25	2.25	4	3.75	4	3.5	3	2.25		1260	45.2348	49.6574	49.5703	36.981	33.782	29.975	43.164	44.428	40.034
1275	3.25	3.25	2.25	4	3.75	4	3.5	3	2.25		1275	42.6374	50.2918	48.7981	36.121	36.896	33	49.282	43.559	38.917
1290	3.25	3.25	2.25	4	3.75	4	3.5	3	2.25		1290	45.9095	51.0471	52.494	33.312	37.754	30.797	49.05	43.023	40.844
1305	3.25	3.25	2.25	4	3.75	4	3.5	3	2.5		1305	42.0095	52.0052	52.8463	34.267	36.34	33	48.423	41.746	36.778
1320	4	3.25	2.5	4	3.75	4	3.75	3	2.5		1320	45.4259	47.7607	50.7715	32.684	36.53	34.324	47.715	39.559	35.511
1335	4	3.25	2.5	4	3.75	4	3.75	3.25	2.5		1335	41.1567	50.2879	49.3038	31.308	35.746	35	48.835	38.939	37.455
1350	4	3.25	2.5	4	3.75	4	3.75	3.25	2.75		1350	40.6224	51.5164	49.3792	30.775	35.176	35.21	50.533	38.569	37.751
1365	4	3.25	2.5	4	3.75	4	3.75	3.5	3.25		1365	40.7758	45.5637	43.6553	31.203	36.15	40	49.99	37.015	34.568
1380	4	3.5	3.5	4	3.75	4	3.75	3.5	3.5		1380	40.2337	45.0398	38.5047	31.578	35.602	40.352	49.05	37.484	31.63
1395	4	3.5	3.5	4	3.75	4	3.75	3.75	3.5		1395	41.8691	41.4596	43.5591	30.572	37.632	40	48.349	37.76	33.84
1410	4	3.5	3.5	4	3.75	4	4	3.75	3.5		1410	43.017	43.6982	42.3371	30.382	39.851	39.218	47.466	39.459	33.693
1425	4	3.5	3.5	4	3.75	4	4	3.75	3.5		1425	44.3001	40.7849	45.1633	30.905	40.407	40	46.678	41.293	34.448
1440	4	4	3.5	4	3.75	4	4	3.75	3.5		1440	44.2884	43.9062	49.283	32.107	41.597	40.669	46.163	40.675	35.515
1455	4	4	3.5	4	3.75	4	4	3.75	3.5		1455	39.9412	43.6306	49.2622	32.03	38.738	40	45.384	38.993	36.774
1470	4	4	3.5	4	3.75	4	4	3.75	3.5		1470	40.5431	42.9013	48.7422	33.785	37.642	41.911	45.285	40.49	37.601
1485	4	4	3.5	4	3.75	4	4	4	3.5		1485	43.4252	44.8968	48.3028	32.382	43.921	41	44.665	37.997	36.997
1500	4	4	4	4	3.75	4	4	4	4		1500	37.9106	44.4691	41.3881	35.584	36.755	43.276	43.969	38.914	31.734
1515	4	4	4	4	3.75	4	4	4	4		1515	38.8583	42.1187	43.4642	33.457	36.283	41	43.374	35.124	29.766
1530	4	4	4	4	3.75	4	4	4	4		1530	41.5519	47.0522	44.1584	34.059	36.446	40.691	42.732	35.705	33.968
1545	4	4	4	4	3.75	4	4	4	4		1545	39.3718	44.7239	44.1493	35.458	37.231	42	35.599	35.335	35.315
1560	4	4.25	4	4	4	4	4	4	4		1560	39.8151	41.9341	44.8617	32.721	39.422	44	42.319	36.856	35.087
1575	4	4.25	4	4	4	4	4	4	4		1575	41.0618	43.3056	48.4211	34.198	39.64	45	46.355	36.064	37.803
1590	4	4.25	4	4	4	4	4	4	4		1590	42.0368	44.8058	48.2885	33.398	38.062	43.692	45.577	35.832	36.869
1605	4	4.25	4	4	4	4	4	4	4		1605	41.9497	46.9287	49.3298	31.897	35.874	41	40.461	37.581	38.822
1620	4	4.25	4	4	4.25	4	4	4	4		1620	42.7362	43.8581	48.6915	31.419	38.754	40.574	39.625	35.673	39.827
1635	4	4.25	4	4	4.25	4	4	4	4		1635	40.4196	44.4418	51.3097	30.793	38.578	44.427	50.634	35.864	39.736
1650	4	4.25	4	4	4.25	4	4	4.25	4		1650	40.2792	44.9943	51.5892	32.825	39.144	41.783	51.46	35.132	40.196
1665	4	4.25	4	4	4.25	4	4	4.25	4		1665	38.7478	47.3434	55.3683	32.426	40.916	43.065	46.138	34.649	43.127
1680	4.25	4.25	4	4	4.25	4	4	4.25	4		1680	41.2776	45.9485	54.7105	33.379	40.902	43.613	49.837	37.536	41.352
1695	4.25	4.25	4	4	4.25	4	4	4.5	4		1695	42.9416	43.4811	54.4622	34.139	39.528	45.483	46.827	33.735	41.744
1710	4.25	4.25	4	4	4.25	4	4	4.5	4		1710	42.6608	43.1613	53.5314	34.149	39.304	48.082	44.657	33.919	43.738
1725	4.25	4.25	4	4	4.25	4	4	4.5	4		1725	43.5474	43.5903	53.9383	33.861	42.102	46.572	42.046	36.262	41.845
1740	4.25	4.5	4	4.25	4.5	4	4	4.5	4		1740	45.3492	46.0187	54.717	32.383	37.969	45.223	41.124	36.078	41.58
1755	4.25	4.5	4	4.25	4.5	4	4	4.5	4		1755	43.615	44.681	56.8893	34.081	40.082	45.49	38.775	38.111	41.846
1770	4.25	4.5	4	4.25	4.5	4.25	4	4.75	4		1770	44.2663	45.8939	51.9116	34.516	39.867	45.034	37.54	36.343	43.151
1785	4.25	4.5	4	4.5	4.5	4.25	4	4.75	4		1785	45.734	45.0814	51.3565	33.336	37.969	47.014	36.267	36.352	42.008
1800	4.75	4.25	3.75	4.5	4.75	4.5	4	4.75	4		1800	44.434	43.438	50.68	32.539	35.295	44.477	35.388	34.669	43.695
1815	4.75	4.25	3.75	4.5	4.75	4.5	4	4.75	4		1815	42.738	50.165	52.229	34.953	34.458	44.843	41.714	36.483	45.694
1830	4.75	4.75	3.75	4.5	4.75	4.75	4	4.75	4		1830	41.384	55.47	47.508	35.736	34.873	42.114	40.306	38.129	43.865
1845	4.75	4.75	3.75	4.5	4.75	4.75	4	4.75	4		1845	39.915	47.102	41.931	36.678	34.933	43.197	38.978	38.628	45.933
1860	5	4.75	3.75	4.5	4.75	4.75	4	4.75	4		1860	43.637	47.354	39.846	33.836	37.979	42.137	36.5	39.762	46.026
1875	5.25	4.75	3.75	4.5	4.75	4.75	4.25	5	4		1875	42.532	43.321	37.322	33.453	37.228	44.06	35.916	40.259	46.545
1890	5.25	4.75	3.75	4.5	4.75	5	4.25	5	4		1890	43.139	47.731	37.246	34.76	37.591	44.883	44.587	37.971	44.751
1905	5.25	5	3.75	4.5	4.75	5	4.25	5.25	4		1905	43.163	48.072	40.882	34.989	36.072	42.825	43.701	37.813	43.369
1920	5.25	5.25	3.75	4.5	4.75	5	4.25	5.25	4		1920	43.649	51.787	40.497	36.545	35.488	43.062	42.467	37.069	44.012
1935	5.25	5.5	3.75	4.75	4.75	5	4.25	5.25	4		1935	41.594	46.131	37.521	33.143	38.501	43.358	41.732	36.898	45.604
1950	5.25	5.5	3.75	4.75	5.25	5	4.75	5.25	4		1950	40.268	46.918	37.948	35.24	34.266	45.118	40.173	39.632	46.461
1965	5.25	5.5	3.75	4.75	5.25	5	4.75	5.25	4		1965	39.38	48.652	44.318	37.439	34.892	44.956	39.193	40.494	42.896
1980	5.25	5.5	3.75	5	5.5	5	4.75	5.25	4		1980	41.424	46.801	42.34	35.145	36.834	45.91	38.169	40.08	44.914
1995	5.5	5.5	3.75	5	5.5	5.25	5	5.25	4		1995	44.326	45.133	40.958	33.451	35.419	44.484	37.332	42.171	45.875
2010	5.5	5.5	3.75	5	5.5	5.5	5	5.25	4		2010	43.592	45.413	39.7	37.462	35.203	44.558	36.488	41.782	47.212
2025	6.75	5.5	3.75	5	5.5	5.5	5	5.25	4		2025	40.463	45.195	34.88	33.039	38.175	44.067	35.649	43.724	48.024
2040	6.75	5.5	3.75	5	5.5	6	5	5.25	4		2040	41.905	45.702	34.234	34.87	36.906	42.746	35.569	43.72	49.014
2055	6.75	5.5	4.5	5	5.75	6	5	5.5	4.75		2055	40.49	47.377	34.058	31.849	37.198	44.055	35.562	43.6	44.026
2070	6.75	5.5	4.5	5.5	5.75	6	5	5.5	4.75		2070	38.874	46.264	32.997	34.275	38.84	44.38	35.217	40.964	42.945
2085	6.75	6	5	6	5.75	6	5	5.5	5.25		2085	38.032	47.278	32.797	33.73	36.761	50.286	34.624	40.062	41.318
2100	6.75	6	5	6	5.75	6	5	5.75	5.25		2100	37.272	48.038	33.159	32.417	36.218	47.94	34.087	39.742	41.644
2115	6.75	6	5	6	6	6	5	5.75	5.25		2115	36.532	47.755	47.434	34.763	35.08	48.801	34.287	40.408	36.818
2130	6.75	6	5	6	6.25	6	5.25	5.75	5.25		2130	36.223	46.511	50.935	33.588	37.475	47.904	33.749	41.107	40.879
2145	7	6	5	6	6.5	6	5.25	5.75	5.25		2145	35.273	48.081	48.906	33.794	36.127	46.612	33.002	42.856	39.378
2160	7	6	5	6	6.75	6	5.25	5.75	5.25		2160	36.601	47.067	47.107	34.708	38.119	48.203	33.121	43.108	44.984
Figure 6e	Cell-cell contacts per cell and division angle (⁰) through the colony formation process in shNHP treated MCF10A cells
Cell-cell contacts per cell											Division angle (⁰)
Time (min)	shNHP #1	shNHP #2	shNHP #3	shNHP #4	shNHP #5	shNHP #6	shNHP #7	shNHP #8	shNHP #9		Time (hr)
0	0.25	0.75	0	0.25	0.25	0.75	0.25	0.5	0		0	43.714	38.618	51.999	6.064	38.613	48.33	37.58	12.153	21.639	5.533	68.441	80.53	4.169	18.435	39.696	69.001	17.39	6.74	6.317	68.145
15	0	0.5	0.25	0.25	0	1	0	0.5	0.25		6	48.043	49.453	35.523	26.565	81.347	15.425	75.108	37.874	45.933	38.314	51.093	17.883	5.261	46.647	65.336	50.97	3.05	17.064	69.748	26.778	56.782	22.266	25.755	36.286	48.9	3.489	16.015	0.467	74.7	0.573	66.786
30	0	0.25	0.25	0	0	1	0	0.5	0.25		12	71.193	24.775	81.773	16.675	30.938	15.19	42.426	22.148	59.884	25.404	79.669	6	0.439	37.844	31.465	23.274	23.784	0	76.022	82.981	21.741	7.771	34.29	21.73	35.91	61.519	78.961	44.476	25.145	29.926
45	1.25	0.5	0.25	0	0	1	0	0.25	0.25		18	82.862	9.843	4.76	5.741	1.68	16.623	8.384	40.23	16.951	7.183	17.293	6.67	24.89	3.78	13.659	56.15	1.469	20.709	23.567	23.022
60	1	0.75	0	0.25	0	0.75	0.75	1	0		24	48.629	10.726	2.202	0	24.051	15.124	12.941	0.922	28.964	7.553	83.47	27.447	14.905	2.923	40.612	1.788	23.102	10.772	20.957
75	0.25	0.75	0	0.75	0	0.75	0.25	0	0.25		30	40.773	31.329	26.969	8.522	58.26	0.482	11.788	23.292	13.173	10.706	84.828	9.333	50.025	5.474	9.647	13.357	26.278	57.227	29.56	3.731	29.803	33.757	0.854	20.46	43.234	11.665	3.444	25.576	4.377	7.053	0.287	3.594	24.651	0.077	1.396	44.158	62.211	15.43
90	0	0.75	0	0.25	0	0.75	0.5	0	0
105	0.25	0.25	0	0.25	0	1	0	0.75	0
120	0.25	0.8	0.25	0	0	1	0.25	0.75	0.25
135	0.75	1.2	0.25	0.25	0.2	1	0.25	0	0.25
150	1	1.6	0.25	0.75	0.2	1	0.25	0.25	0.25
165	1.25	1.6	0.25	0	0.2	1	0.25	0.25	0.25
180	1	1.16667	0	0	0.4	0.75	0.5	0.6	0
195	0.8	1.16667	0	0.25	0.6	0.8	0.4	0.6	0
210	0.6	0.833333	0	0.25	0.5	0.6	0.666667	0.666667	0
225	0.6	1	0.25	0.25	0.666667	0.6	0.833333	0.833333	0
240	0.8	1	0.25	0.25	0.666667	0.4	0.666667	0.833333	0.25
255	1	1.14286	0.75	0.4	0.5	0.4	1	0.833333	0.75
270	1.2	1.28571	0.25	0.2	0.5	0.6	0.666667	1.16667	0.25
285	1.2	1.14286	0.25	0.2	0.5	0.8	0.5	0.666667	0.25
300	1	1.14286	0.25	0.2	0.5	0.8	0.333333	0.666667	0.25
315	0.833333	1	0	0.2	0.666667	0.8	0.166667	1.16667	0
330	1	0.857143	0	0.2	0.333333	1	0.5	0.666667	0
345	0.833333	0.428571	0.25	0.2	0.285714	0.666667	0.714286	0.5	0.25
360	0.833333	0.285714	0	0.4	0.375	0.666667	0.625	0.666667	0
375	0.333333	0.571429	0	0.4	0.5	0.666667	0.625	0.5	0
390	0.833333	0.571429	1.25	0.5	0.5	0.833333	0.375	0.571429	1
405	0.833333	0.714286	0.5	0.5	0.625	0.333333	0.625	1	0.5
420	0.714286	0.5	0	0.375	0.625	0.666667	0.625	1	0
435	0.714286	0.75	0	0.375	0.375	0.833333	0.5	0.714286	0
450	1.14286	0.75	0.25	0.25	0.5	1.16667	0.375	0.857143	0.2
465	1.14286	0.75	0.25	0.25	0.25	1.16667	0.375	0.857143	0.2
480	1	0.625	0.2	0.25	0.375	1	0.375	0.857143	0.2
495	1.125	0.625	0	0.25	0.375	1.16667	0.5	1	0.2
510	1.125	0.75	0.4	0.375	0.375	1.16667	0.5	0.857143	0.333333
525	1	0.875	0.4	0.375	0.375	1.33333	0.5	0.857143	0.333333
540	0.875	0.75	0.333333	0.375	0.375	1.33333	0.625	0.714286	0.333333
555	0.75	0.75	0.833333	0.25	0.375	1	0.5	1	0.714286
570	0.875	0.625	1.16667	0.25	0.375	1	0.125	0.571429	0.857143
585	0.75	0.625	1	0.5	0.375	1	0.25	0.857143	0.857143
600	0.75	0.625	0.857143	0.375	0.375	1.14286	0.25	0.75	0.857143
615	0.875	0.25	0.571429	0.25	0.625	0.857143	0.25	0.625	0.428571
630	0.75	0.5	1	0.125	0.625	1.28571	0.625	0.375	0.75
645	0.875	0.75	1	0.125	0.625	1.14286	0.25	0.375	0.75
660	1	0.625	0.5	0.125	0.5	1.14286	0.25	0.625	0.5
675	0.75	0.375	0.75	0.25	0.5	1	0.375	1	0.75
690	1	0.5	0.625	0.25	0.375	0.857143	0.25	0.875	0.375
705	0.875	0.5	0.5	0	0.375	0.857143	0.375	0.875	0.375
720	0.875	0.25	0.375	0.125	0.375	0.857143	0.25	0.75	0.625
735	0.875	0.5	0.625	0	0.5	1	0.5	0.75	0.5
750	1	0.875	0.5	0.125	0.375	1	0	0.75	0.375
765	0.875	0.625	0.5	0.25	0.25	0.857143	0.375	1	0.375
780	0.625	0.5	0.75	0.125	0	0.857143	0.25	1	0.625
795	0.75	0.375	0.375	0.25	0.25	0.714286	0.5	0.625	0.375
810	0.5	0.5	0.625	0	0.5	1	0.5	0.625	0.75
825	0.5	0.5	1	0.25	0.333333	0.857143	0.375	0.625	1
840	0.875	0.444444	0.875	0.125	0.444444	0.75	0.25	0.5	1
855	0.5	0.666667	0.75	0.125	0.555556	0.75	0.5	0.875	0.75
870	0.625	1	0.5	0.125	0.7	0.5	0.25	1.125	0.5
885	0.75	1	0.75	0.25	0.7	0.5	0.5	0.875	0.5
900	0.625	1	0.375	0.5	0.7	0.625	0.375	0.625	0.375
915	0.75	0.9	0.5	0.5	0.8	0.625	0.5	0.75	0.625
930	1.125	0.9	0.5	0.5	0.8	0.625	0.5	0.444444	0.75
945	1.25	1	0.75	0.5	0.8	0.75	0.375	0.777778	0.625
960	1.22222	0.916667	0.75	0.625	0.9	0.625	0.375	1	0.5
975	1.22222	0.833333	0.625	0.625	0.7	0.75	0.625	0.777778	0.375
990	0.888889	1	0.75	0.625	1.1	0.875	0.25	0.888889	0.5
1005	0.666667	1.16667	0.625	0.625	0.727273	0.777778	0.375	0.8	0.625
1020	0.9	1	0.625	0.5	0.818182	0.777778	0.5	0.9	0.375
1035	0.9	0.923077	0.75	0.5	0.818182	0.888889	0.5	0.636364	0.75
1050	0.6	1.15385	0.75	0.555556	0.75	0.888889	0.625	0.909091	0.75
1065	0.6	0.923077	0.625	0.545455	0.727273	1	0.75	1	0.625
1080	0.5	0.923077	0.75	0.363636	0.583333	0.444444	0.333333	0.818182	0.75
1095	0.7	1	0.875	0.363636	0.583333	0.454545	0.6	0.727273	0.75
1110	1.1	0.923077	0.625	0.363636	0.666667	0.545455	0.7	0.909091	0.5
1125	1.2	0.769231	0.75	0.363636	0.666667	0.545455	0.75	0.909091	0.625
1140	1.09091	0.769231	0.75	0.363636	0.5	0.545455	0.75	0.909091	0.625
1155	0.909091	0.923077	1.125	0.416667	0.416667	0.545455	0.692308	0.909091	0.875
1170	0.818182	0.769231	0.625	0.333333	0.583333	0.545455	0.846154	1	0.375
1185	1	0.769231	0.625	0.3125	0.692308	0.727273	0.615385	1.18182	0.375
1200	0.923077	0.769231	0.888889	0.375	0.615385	0.5625	0.769231	1	0.777778
1215	1.23077	0.692308	1	0.375	0.846154	0.6875	0.785714	1.18182	0.777778
1230	1.15385	0.846154	0.888889	0.4375	0.785714	0.9375	1.07143	0.909091	0.777778
1245	0.923077	0.769231	0.777778	0.1875	0.642857	0.875	0.857143	0.909091	0.555556
1260	1.15385	0.923077	1	0.25	0.6	0.875	0.857143	0.833333	0.666667
1275	1.53846	0.923077	1	0.3125	0.666667	0.875	1.14286	0.833333	0.888889
1290	1.23077	1.07692	0.777778	0.3125	0.6	0.75	1	0.833333	0.666667
1305	1.15385	1.07692	0.666667	0.375	0.666667	0.75	1.14286	0.916667	0.4
1320	0.9375	1.15385	0.6	0.375	0.6	0.8125	0.866667	0.583333	0.7
1335	0.9375	0.923077	0.4	0.375	0.666667	0.75	1.2	0.846154	0.6
1350	1.125	0.769231	0.7	0.4375	0.666667	0.75	1	0.692308	0.545455
1365	1.1875	0.923077	1.3	0.4375	0.733333	0.6875	1	0.785714	0.307692
1380	1.3125	0.857143	1	0.5	0.733333	0.75	1	1	0.428571
1395	1.1875	0.928571	0.928571	0.4375	0.733333	0.8125	0.933333	0.866667	0.714286
1410	1.0625	1	1	0.5	0.466667	0.8125	0.875	1	0.928571
1425	1.1875	1.07143	1.07143	0.5625	0.666667	0.8125	1.125	0.933333	1.14286
1440	1.3125	1.25	0.928571	0.4375	0.6	0.8125	1.25	0.933333	0.857143
1455	1.3125	1	0.928571	0.4375	0.733333	0.6875	1.1875	0.933333	1.14286
1470	1.25	1.1875	0.928571	0.75	0.866667	0.6875	1	1.06667	0.857143
1485	1.3125	1.3125	0.928571	0.8125	0.733333	0.625	1.25	0.9375	0.785714
1500	1.3125	1.4375	1	0.6875	0.666667	0.5625	1.25	1.0625	0.625
1515	1.4375	1.3125	1	0.875	0.866667	0.6875	1.3125	1.0625	1
1530	1.3125	1.375	0.9375	0.8125	0.666667	0.6875	1.4375	1.125	0.9375
1545	1.1875	1.375	1.0625	0.8125	0.733333	0.875	1.125	1.3125	1.0625
1560	1.3125	1.35294	1.125	0.8125	0.875	0.6875	1.1875	1.1875	0.9375
1575	1.25	1.41176	1.25	0.875	0.625	0.75	1.3125	1.25	1
1590	1.375	1.47059	1.125	0.6875	0.625	0.75	1.125	1.3125	1
1605	1.625	1.41176	1.1875	1	0.6875	0.8125	1.125	1.375	0.9375
1620	1.25	1.35294	1.1875	1	0.705882	0.5625	1.25	1.4375	1
1635	1.5	1.41176	1.3125	0.9375	0.705882	0.5625	1	1.25	0.9375
1650	1.5625	1.47059	1.375	1.0625	0.705882	0.4375	0.8125	1.11765	0.875
1665	1.6875	1.35294	1.3125	1.0625	0.705882	0.4375	1.25	1.35294	0.9375
1680	1.58824	1.41176	1.25	0.9375	0.764706	0.5	1	1.35294	0.875
1695	1.52941	1.47059	1.3125	1.375	0.764706	0.375	1.125	1.33333	1.0625
1710	1.47059	1.35294	1.3125	1.1875	0.529412	0.375	0.8125	1.16667	0.875
1725	1.58824	1.35294	1.3125	1.1875	0.764706	0.4375	1.0625	1.05556	1.0625
1740	1.52941	1.33333	1.3125	1.11765	0.555556	0.4375	1.375	1.11111	1
1755	1.64706	1.27778	1.3125	1.17647	0.5	0.4375	0.9375	1.22222	0.9375
1770	1.58824	1.38889	1.3125	1.17647	0.666667	0.411765	0.9375	1.10526	0.875
1785	1.52941	1.33333	1.3125	1	0.777778	0.352941	1	1.05263	0.8125
1800	1.42105	1.35294	1.33333	1.11111	0.578947	0.444444	0.9375	1.36842	0.875
1815	1.31579	1.41176	1.33333	1.27778	0.631579	0.444444	0.8125	1.36842	0.9375
1830	1.36842	1.26316	1.33333	1.22222	0.789474	0.421053	0.75	1.36842	0.875
1845	1.47368	1.15789	1.4	1.22222	0.789474	0.421053	0.8125	1.31579	0.875
1860	1.45	1.26316	1.33333	1.22222	0.736842	0.473684	0.75	1.26316	0.75
1875	1.42857	1.26316	1.33333	1.33333	1	0.631579	0.588235	1.25	0.75
1890	1.47619	1.31579	1.33333	1.33333	0.947368	0.6	0.647059	1.2	0.75
1905	1.52381	1.35	1.33333	1.05556	0.894737	0.8	0.764706	1.09524	0.9375
1920	1.52381	1.47619	1.33333	1.11111	0.894737	0.75	0.941176	1.19048	0.8125
1935	1.47619	1.45454	1.4	1.10526	1.10526	0.75	0.705882	1.23809	0.6875
1950	1.52381	1.5	1.33333	1.10526	0.714286	0.7	0.631579	1.23809	0.875
1965	1.47619	1.54546	1.4	0.947368	0.904762	0.8	0.631579	1.19048	1
1980	1.47619	1.54546	1.33333	1.15	0.772727	0.8	0.684211	1.14286	0.75
1995	1.40909	1.5	1.4	1.15	0.909091	0.761905	1.05	1.14286	0.6875
2010	1.36364	1.45454	1.4	1.25	0.954545	0.818182	0.9	1.14286	0.5625
2025	1.22222	1.45454	1.26667	1.4	0.772727	0.772727	0.95	1.09524	0.625
2040	1.2963	1.5	1.33333	1.25	0.954545	0.916667	0.75	1.14286	0.6875
2055	1.2963	1.5	1.11111	1.3	0.913043	0.791667	0.7	1.04546	0.631579
2070	1.40741	1.59091	1.16667	1.18182	0.956522	0.833333	0.6	1.04546	0.684211
2085	1.48148	1.5	1	1.16667	0.73913	0.666667	0.7	0.954545	0.666667
2100	1.48148	1.58333	1	1.20833	0.869565	0.791667	0.8	0.956522	0.761905
2115	1.48148	1.625	1	1	0.833333	0.833333	0.95	0.913043	0.904762
2130	1.48148	1.70833	1	1.08333	0.84	0.875	0.857143	0.956522	1.09524
2145	1.46429	1.75	1	1.125	0.846154	0.875	0.809524	0.913043	1.09524
2160	1.46429	1.66667	1	1.16667	0.814815	0.916667	0.857143	0.913043	1.04762
Figure 6f	Cell number expansion and cell – cell distances through the colony formation process in shBRCA1 treated MCF10A cells
Cell expansion folds											Neighbor cell ditance (μm)
Time (min)	shBRCA1 #1	shBRCA1 #2	shBRCA1 #3	shBRCA1 #4	shBRCA1 #5	shBRCA1 #6	shBRCA1 #7	shBRCA1 #8	shBRCA1 #9		Time (min)	shBRCA1 #1	shBRCA1 #2	shBRCA1 #3	shBRCA1 #4	shBRCA1 #5	shBRCA1 #6	shBRCA1 #7	shBRCA1 #8	shBRCA1 #9
0	1	1	1	1	1	1	1	1	1		0	79.0764	61.3496	32.8107	22.804	30.083	38.589	49.238	52.475	48.332
15	1	1	1	1	1	1	1	1	1		15	76.479	56.875	66.0452	42.012	27.313	38.604	40.55	60.566	58.592
30	1	1	1	1	1	1	1	1	1		30	59.4178	54.2763	84.0593	57.801	55.227	35.287	49.507	69.351	51.865
45	1	1	1	1	1	1	1	1	1		45	45.3518	62.1049	82.6397	68.154	70.036	45.005	52.196	72.655	52.469
60	1	1	1	1	1	1	1	1	1		60	53.9305	51.311	94.1759	71.847	70.178	49.479	57.062	69.024	48.083
75	1	1	1	1	1	1	1	1	1		75	71.2634	51.3539	91.2782	65.115	51.865	53.292	64.721	61.394	50.804
90	1	1	1	1	1	1	1	1	1		90	81.8168	51.2213	109.401	85.44	50.09	45.001	64.543	46.722	51.157
105	1	1	1	1	1	1	1	1	1.2		105	81.9819	51.1004	110.715	81.253	67.417	44.156	68.829	51.003	65.788
120	1	1	1	1	1	1	1	1	1.2		120	91.7488	61.7175	102.164	74.673	60.083	42.942	72.981	45.416	76.896
135	1	1	1	1	1	1	1	1	1.2		135	94.3371	74.8826	84.8588	66.272	39.115	38.747	66.724	47.345	73.007
150	1	1	1	1	1	1	1	1	1.2		150	59.8845	79.1297	58.7301	43.186	34.059	41.715	67.664	50.937	79.259
165	1	1	1	1	1	1	1	1	1.2		165	48.1	81.7115	37.2268	34.525	48.754	37.628	72.272	45.919	92.59
180	1	1	1	1	1	1	1	1	1.2		180	50.1813	81.2513	32.8874	27.514	59.775	45.335	73.922	47.98	83.815
195	1	1	1	1	1	1	1	1	1.2		195	55.185	84.3856	32.7327	28.443	70.596	54.766	78.046	55.876	56.725
210	1	1	1	1	1	1	1	1	1.2		210	31.4431	68.9156	45.5	33.015	71.554	62.571	77.124	57.201	48.009
225	1	1	1	1	1	1	1	1	1.2		225	29.0693	72.6128	54.6	44.553	49.406	56.175	78.417	60.609	48.422
240	1	1	1	1	1	1	1	1	1.2		240	32.9134	72.8702	34.931	34.986	68.6	51.453	85.63	61.232	37.263
255	1	1	1	1	1	1	1	1	1.2		255	28.7768	71.2244	34.9791	28.601	49.336	50.636	80.544	61.386	37.911
270	1	1	1	1	1	1	1	1	1.2		270	53.0621	93.2815	57.7005	45.277	55.579	36.19	73.398	61.972	37.163
285	1	1	1	1	1	1	1	1	1.2		285	70.0076	106.775	29.2136	27.203	31.906	29.434	60.846	69.764	36.256
300	1	1	1	1	1	1	1	1	1.4		300	66.4144	102.636	42.0043	27.731	38.328	28.952	62.883	55.901	36.468
315	1	1	1	1	1	1	1	1	1.4		315	72.6284	107.085	52	49.93	39.205	30.301	81.758	46.607	40.827
330	1	1	1	1	1	1	1	1	1.4		330	64.8492	106.757	47.3213	35.847	54.12	37.281	88.788	46.497	44.769
345	1	1	1	1	1	1	1	1	1.4		345	70.2832	106.969	40.1531	28.302	80.362	42.994	73.931	56.327	48.202
360	2	1	1	1	1	1	1	1	1.4		360	54.1905	121.295	50.8495	32.388	59.481	44.895	65.352	59.36	56.158
375	2	1	1	1	1	1	1	1	1.4		375	45.2881	111.897	54.6	39	80.529	52.118	54.857	62.827	54.933
390	2	1	1	1	1	1	1	1	1.4		390	38.4865	122.283	72.5205	44.147	58.258	63.58	53.868	61.734	51.301
405	2	1	1	1	1	1	1	1	1.4		405	34.7906	113.221	80.6416	62.968	25.495	68.681	48.11	58.913	50.42
420	2	1	1	1	1	1	1	1	1.4		420	38.4644	107.925	96.8045	78.16	48.021	77.817	55.936	57.6	50.927
435	2	1	1	1	1	1	1	1	1.4		435	54.3751	120.064	102.774	75.007	68.264	69.485	61.931	58.308	48.785
450	2	1	1	1	1	1	1	1	1.4		450	72.3528	110.568	61.2248	51.157	42.438	72.75	81.182	65.644	46.003
465	2	1	1	1	1	1	1	1.33333	1.4		465	74.9593	112.785	36.2999	29.816	27.731	52.682	56.842	61.309	47.968
480	2	1	1.5	1	1	1	1	1.66667	1.4		480	75.1023	112.284	25.5203	21.605	40.311	39.367	54.805	58.811	44.622
495	2	1	1.5	1	1	1	1	1.66667	1.4		495	77.0432	94.9104	49.348	25.993	70.52	45.672	48.911	54.77	35.591
510	2	1	1.5	1	1	1	1	1.66667	1.6		510	67.3699	129.082	39.3978	30.065	62	56.003	51.149	48.052	31.54
525	2	1	1.5	1	1	1	1	1.66667	1.6		525	60.4253	130.846	45.2959	32.521	45	47.382	67.796	47.427	33.42
540	2	1.33333	2	1	1	1	1	1.66667	1.6		540	71.9173	100.526	52.6708	42.431	17.692	49.007	65.402	51.839	36.387
555	2	1.33333	2	1	1	1	1	1.66667	1.6		555	89.0617	80.4843	66.8941	50.298	34.059	53.237	64.552	53.459	36.069
570	2	1.33333	2	1	1	1	1	1.66667	1.6		570	85.7662	84.7145	70.4145	59.911	59.908	56.155	63.447	52.896	35.03
585	2	1.33333	2	1	1	1	1	1.66667	1.6		585	76.9795	96.0232	58.0034	46.023	81.32	49.593	72.981	53.334	39.682
600	2	1.33333	2	1	1	1	1	1.66667	1.6		600	83.9878	85.9612	47.515	36.119	49.204	53.776	74.603	60.641	38.991
615	2	1.33333	2	1	1	1	1	1.66667	1.6		615	65.2886	105.582	52.741	39.57	28.862	45.935	69.089	61.349	40.206
630	2	1.33333	2	1	1	1	1	1.66667	1.6		630	62.0295	107.139	77.3539	59.869	37.363	45.434	77.291	78.147	43.624
645	2	1.33333	2	1.33333	1.5	1.33333	1	1.66667	1.6		645	71.1061	102.461	94.4307	77.251	25.827	39.089	73.485	80.468	44.518
660	2	1.33333	2	1.33333	1.5	1.33333	1	1.66667	1.6		660	72.3918	101.091	94.5165	76.125	24.936	40.46	71.691	78.384	41.986
675	2	1.33333	2	1.33333	1.5	1.33333	1	1.66667	1.6		675	58.8861	101.923	81.5477	61.319	42.823	40.745	75.701	66.979	45.807
690	2	1.33333	2	1.33333	1.5	1.33333	1	1.66667	1.6		690	50.1943	96.9644	102.461	66.251	59.432	49.596	77.886	67.96	47.237
705	2	1.33333	2	1.33333	1.5	1.33333	1	1.66667	1.6		705	55.2734	115.003	90.7166	72.326	63.12	53.988	73.816	51.2	47.359
720	2	1.33333	2	1.66667	1.5	1.66667	1	1.66667	1.6		720	58.6339	131.606	98.8624	76.642	52.56	52.902	69.683	54.655	47.914
735	2	1.33333	2	1.66667	1.5	1.66667	1	1.66667	1.6		735	61.1078	113.318	97.318	74.666	54.462	52.27	70.075	61.098	50.033
750	2	1.33333	2	1.66667	1.5	1.66667	1	1.66667	1.6		750	49.7341	108.174	101.586	78.393	53.984	61.975	64.507	57.735	52.574
765	2	1.33333	2	1.66667	1.5	1.66667	1	1.66667	1.6		765	43.2471	125.594	109.168	80.482	58.386	63.708	59.552	63.918	50.024
780	2	1.33333	2	1.66667	1.5	1.66667	1	1.66667	1.6		780	50.7442	123.2	104.228	78.246	68.431	67.93	61.768	70.225	57.031
795	2	1.33333	2	1.66667	1.5	1.66667	1	1.66667	1.6		795	60.4097	142.974	82.7645	66.969	65.103	68.327	70.713	75.957	53.82
810	2	1.33333	2	1.66667	1.5	1.66667	1	1.66667	1.6		810	65.1131	133.87	80.5519	78.104	56.827	62.72	79.747	81.114	53.048
825	2	1.33333	2	1.66667	1.5	1.66667	1.33333	1.66667	1.6		825	65.2145	151.527	100.641	76.62	51.534	57.029	77.668	81.821	51.115
840	2	1.33333	2	1.66667	1.5	1.66667	1.33333	1.66667	1.6		840	59.1565	143.187	98.4659	60.346	44.437	53.395	73.86	79.854	51.568
855	2	1.33333	2	1.66667	1.5	1.66667	1.33333	1.66667	1.6		855	65.754	139.712	81.4905	62.26	49.964	56.977	69.748	82.765	48.499
870	2	1.33333	2	1.66667	1.5	1.66667	1.33333	1.66667	1.6		870	74.1364	135.044	79.2831	56.946	59.481	57.824	80.899	81.312	42.118
885	2	1.33333	2	1.66667	1.5	1.66667	1.33333	1.66667	1.8		885	70.0284	112.943	76.9132	64.761	66.652	71.153	83.84	69.87	48.576
900	2	1.33333	2	1.66667	1.5	1.66667	1.33333	1.66667	1.8		900	70.1038	107.659	83.4691	57.469	73.373	76.24	82.419	66.822	38.294
915	2	1.33333	2	1.66667	1.5	1.66667	1.33333	1.66667	1.8		915	63.57	96.2546	76.1826	74.91	67.475	73.421	77.548	67.747	49.645
930	2	1.33333	2	1.66667	1.5	1.66667	1.33333	1.66667	1.8		930	52.2197	99.0184	94.2929	69.566	54.694	69.68	71.323	65.745	42.93
945	2	1.33333	2	1.66667	1.5	1.66667	1.33333	1.66667	1.8		945	49.9044	98.761	91.0767	60.028	49.104	63.815	66.136	64.341	42.91
960	2	1.66667	2	1.66667	1.5	1.66667	1.33333	1.66667	1.8		960	60.1848	102.679	78.7267	68.414	40.812	50.715	69.369	68.323	45.792
975	2	1.66667	2	1.66667	1.5	1.66667	1.33333	1.66667	1.8		975	66.2987	113.517	91.1703	78.826	56.765	46.931	64.515	64.707	43.7
990	2	1.66667	2	1.66667	2	1.66667	1.33333	1.66667	1.8		990	75.9382	124.973	104.649	74.735	47.658	46.447	69.442	65.442	45.238
1005	2	1.66667	2	1.66667	2	1.66667	1.33333	1.66667	1.8		1005	85.0369	116.269	83.7278	79.873	52.858	60.649	69.932	64.603	50.083
1020	2	1.66667	2	1.66667	2	1.66667	1.33333	1.66667	1.8		1020	91.8242	124.411	99.5397	61.52	33.186	56.113	55.205	63.207	50.298
1035	2	1.66667	2	1.66667	2	1.66667	1.33333	1.66667	1.8		1035	90.3955	125.328	84.8016	60.853	51.835	68.915	54.15	63.224	55.557
1050	2	1.66667	2	1.66667	2	1.66667	1.33333	1.66667	1.8		1050	95.0963	125.874	81.2851	71.099	52.688	74.064	58.201	59.134	58.164
1065	2	1.66667	2	1.66667	2	1.66667	1.33333	1.66667	2.2		1065	83.1402	112.861	94.6712	82.67	67.013	71.77	69.961	54.139	60.247
1080	2	2	2	1.66667	2	1.66667	1.33333	1.66667	2.2		1080	71.1542	97.4922	105.327	82.563	69.638	74.586	62.919	60.933	63.343
1095	2	2	2	1.66667	2	1.66667	1.33333	1.66667	2.2		1095	67.4635	105.598	96.434	76.65	70.85	75.549	55.588	63.658	65.208
1110	2	2	2	1.66667	2	1.66667	1.33333	1.66667	2.2		1110	66.2545	95.0586	108.805	82.729	57.134	64.755	70.619	62.021	66.488
1125	2	2	2	1.66667	2	1.66667	1.33333	2	2.2		1125	70.4795	106.479	95.8386	75.888	52.218	56.803	53.605	59.742	66.354
1140	2	2	2	1.66667	2	1.66667	1.33333	2	2.2		1140	77.5957	98.54	81.5854	62.903	53.484	55.085	65.694	58.361	72.053
1155	2	2	2	1.66667	2	1.66667	1.33333	2.33333	2.2		1155	86.8803	106.857	74.763	55.766	44.428	49.032	49.796	51.518	70.831
1170	2	2	2	1.66667	2	1.66667	1.33333	2.33333	2.2		1170	78.0767	114.076	70.5601	55.248	50.596	59.976	51.738	77.322	72.531
1185	2	2	2	1.66667	2	1.66667	1.33333	2.33333	2.2		1185	78.4719	114.93	62.9876	46.303	67.324	61.631	57.759	63.06	70.453
1200	2	2	2.5	1.66667	2	1.66667	1.33333	2.33333	2.2		1200	85.0681	120.665	40.0335	32.501	60.861	51.102	59.545	54.616	71.414
1215	2	2	2.5	1.66667	2	1.66667	1.33333	2.33333	2.2		1215	95.0417	117.865	34.6281	26.797	58.114	50.774	80.654	62.6	74.408
1230	2	2	2.5	1.66667	2	1.66667	1.33333	2.33333	2.2		1230	95.7879	128.989	44.5562	34.802	78.735	59.839	55.844	59.447	81.028
1245	2	2	2.5	1.66667	2	1.66667	1.33333	2.33333	2.2		1245	98.5218	122.478	60.1783	42.636	79.256	63.28	49.955	63.037	77.526
1260	2	2	3	1.66667	2	1.66667	1.33333	2.66667	2.2		1260	107.972	116.382	56.4408	42.647	58.348	64.882	49.302	66.75	82.512
1275	2	2	3	2	2	2	1.33333	2.66667	2.2		1275	108.54	128.496	50.7832	36.033	78.387	59.914	49.169	57.272	80.405
1290	2	2	3	2	2	2	1.33333	2.66667	2.2		1290	108.739	126.335	56.6748	44.712	78.436	57.003	52.09	62.8	81.146
1305	2	2	3	2	2	2	1.33333	2.66667	2.2		1305	106.967	130.551	57.2962	43.621	71.121	55.839	49.357	64.407	84.177
1320	2	2	3	2	2	2	1.33333	2.66667	2.2		1320	88.6041	133.11	63.3867	50.829	73.727	45.483	51.521	59.09	86.344
1335	2	2	3	2.33333	2	2.33333	1.33333	2.66667	2.2		1335	92.4118	133.949	69.316	57.567	75.744	55.675	54.053	68.546	82.257
1350	2	2	3	2.33333	2	2.33333	1.33333	2.66667	2.2		1350	93.9159	120.695	77.4579	58.845	63.905	56.014	52.602	70.124	84.206
1365	2	2	3	2.33333	2	2.33333	1.33333	2.66667	2.2		1365	98.293	125.551	77.3344	57.239	64.212	49.798	52.728	70.754	80.703
1380	2	2	3	2.33333	2	2.33333	1.33333	2.66667	2.2		1380	92.1388	130.491	79.3507	63.85	62.909	51.776	56.225	71.609	62.323
1395	2	2	3	2.33333	2	2.33333	1.33333	2.66667	2.2		1395	78.5629	119.934	75.6041	59.56	51.815	52.329	50.855	68.392	63.72
1410	2	2	3	2.33333	2	2.33333	1.33333	2.66667	2.2		1410	74.5407	127.507	70.0362	59.081	47.867	59.786	57.435	70.873	73.406
1425	2	2	3	2.33333	2	2.33333	1.33333	2.66667	2.4		1425	70.4925	125.983	61.4874	50.495	69.647	60.955	68.243	72.391	71.482
1440	2	2	3	2.33333	2	2.33333	1.33333	2.66667	2.6		1440	74.191	122.702	61.932	47.617	53.321	64.886	59.694	65.81	74.879
1455	2	2	3	2.33333	2	2.33333	1.33333	2.66667	2.8		1455	67.4362	121.989	58.2582	45.145	57.386	62.01	64.359	66.683	68.08
1470	2	2	3	2.33333	2	2.33333	1.33333	2.66667	3		1470	64.8232	121.582	53.4391	44.07	72.796	64.234	63.053	68.631	71.567
1485	2	2	3	2.33333	2	2.33333	1.33333	2.66667	3		1485	65.4134	125.031	49.7926	40.443	79.837	69.353	63.049	67.566	66.827
1500	2	2	3.5	2.33333	2	2.33333	1.33333	2.66667	3		1500	67.795	121.492	57.3612	45.808	69.829	64.786	63.278	66.311	64.95
1515	2	2	3.5	2.33333	2	2.33333	1.33333	2.66667	3		1515	75.8459	115.987	55.0784	41.152	65.045	64.146	60.254	67.005	62.868
1530	2	2	3.5	2.33333	2	2.33333	1.33333	2.66667	3		1530	78.1144	125.928	57.9787	45.411	64.964	60.319	61.684	71.918	71.009
1545	2	2	3.5	2.33333	2	2.33333	1.33333	2.66667	3		1545	80.6832	121.828	64.1199	50.02	62.307	61.466	60.13	64.316	71.219
1560	2	2	3.5	2.33333	2	2.33333	1.66667	2.66667	3		1560	89.4426	121.391	66.4573	51.292	67.03	60.497	59.747	66.638	73.917
1575	2	2	3.5	2.66667	2	2.66667	1.66667	2.66667	3		1575	97.3687	123.395	63.544	50.128	58.983	56.325	59.168	64.321	67.037
1590	2	2	3.5	2.66667	2	2.66667	1.66667	2.66667	3		1590	96.4132	123.137	66.3988	55.018	50.987	51.721	65.587	62.746	70.661
1605	2	2	3.5	2.66667	2	2.66667	1.66667	2.66667	3		1605	96.5926	120.761	72.5452	57.897	52.921	53.593	62.22	63.834	64.963
1620	2	2	4	2.66667	2	2.66667	2	2.66667	3		1620	106.644	120.258	77.0809	62.048	47.865	57.64	59.77	55.884	66.295
1635	2	2	4	2.66667	2	2.66667	2	2.66667	3		1635	106.041	122.275	73.0691	62.661	49.075	57.655	62.762	63.867	62.452
1650	2	2	4	2.66667	2	2.66667	2	2.66667	3		1650	113.932	123.851	78.4433	63.539	54.633	57.665	61.442	66.077	65.803
1665	2	2	4	2.66667	2	2.66667	2	2.66667	3		1665	111.713	123.595	83.824	64.833	51.219	68.996	64.32	63.115	68.879
1680	2	2	4	2.66667	2	2.66667	2	2.66667	3		1680	108.865	125.912	79.4105	62.306	66.496	67.151	64.92	65.367	76.202
1695	2	2	4	2.66667	2	2.66667	2	2.66667	3		1695	111.541	125.743	84.1321	62.669	62.873	68.148	62.755	63.782	74.508
1710	2	2	4	2.66667	2	2.66667	2	2.66667	3		1710	108.729	127.683	74.7396	63.488	59.603	64.971	60.343	57.348	69.791
1725	2	2	4	2.66667	2	2.66667	2	2.66667	3		1725	109.308	108.9	78.2925	58.683	69.511	60.176	63.957	62.073	77.824
1740	2	2.66667	4	2.66667	2	2.66667	2	2.66667	3		1740	121.9	106.556	74.9619	60.861	72.335	67.958	59.394	56.711	77.54
1755	2	2.66667	4	2.66667	2	2.66667	2	2.66667	3		1755	110.752	121.369	71.5442	61.141	74.996	66.698	60.259	63.242	74.085
1770	2	2.66667	4	2.66667	3	2.66667	2	2.66667	3		1770	115.886	113.835	71.981	56.847	76.978	71.365	64.616	70.425	70.459
1785	2	2.66667	4	2.66667	3	2.66667	2	2.66667	3		1785	118.632	121.637	71.3375	60.375	58.229	74.052	65.561	60.405	74.55
1800	2	2.66667	4	2.66667	3	2.66667	2	2.66667	3		1800	121.743	123.317	84.584	55.741	53.335	73.202	68.78	75.761	68.861
1815	2	2.66667	4	2.66667	3	2.66667	2	2.66667	3		1815	118.321	121.598	66.201	61.896	56.597	67.074	69.165	67.302	65.64
1830	2	2.66667	4	2.66667	3	2.66667	2	2.66667	3		1830	115.658	116.545	72.787	64.901	56.644	62.956	72.261	66.538	69.58
1845	2	2.66667	4	2.66667	3	2.66667	2	2.66667	3		1845	113.945	125.602	75.328	64.508	49.926	55.19	76.452	75.753	56.256
1860	2	2.66667	4	2.66667	3	2.66667	2	2.66667	3		1860	110.772	122.109	69.646	66.833	62.346	58.379	72.961	72.484	52.174
1875	2	3.33333	4	2.66667	3	2.66667	2	2.66667	3		1875	108.395	121.558	69.729	62.883	59.454	51.598	75.291	71.72	51.393
1890	2	3.33333	4	2.66667	3	2.66667	2	2.66667	3		1890	106.4	113.667	71.626	54.799	62.907	51.696	80.286	76.581	47.81
1905	2	3.33333	4	2.66667	3	2.66667	2	2.66667	3		1905	103.179	109.09	77.569	50.881	64.699	57.001	78.784	75.698	50.078
1920	2	3.33333	4	2.66667	3	2.66667	2	2.66667	3		1920	101.297	106.485	73.425	55.493	60.928	54.729	77.878	83.228	59.176
1935	2	3.33333	4	2.66667	3	2.66667	2	2.66667	3		1935	100.35	107.98	79.757	53.225	68.814	61.25	78.084	84.129	69.039
1950	2	3.33333	4	2.66667	3	2.66667	2	2.66667	3		1950	103.013	116.589	79.356	57.755	82.088	59.574	81.001	78.939	69.269
1965	2	3.33333	4	2.66667	3	2.66667	2	2.66667	3		1965	105.487	120.469	75.358	51.081	74.056	57.937	85.472	86.07	66.966
1980	2	3.33333	4	2.66667	3	2.66667	2	2.66667	3		1980	107.514	119.603	71.759	51.4	76.344	56.476	86.704	90.488	71.613
1995	2	3.66667	4	2.66667	3	2.66667	2	2.66667	3		1995	101.576	116.769	69.411	55.568	79.426	59.414	86.067	87.435	71.617
2010	2	3.66667	4	2.66667	3	2.66667	2	2.66667	3		2010	99.99	119.498	69.237	62.222	85.174	53.87	91.444	84.364	72.484
2025	2	3.66667	4	2.66667	3	2.66667	2	2.66667	3		2025	105.466	114.998	68.672	63.071	70.881	54.459	90.045	78.024	63.315
2040	2	3.66667	4	2.66667	3	3	2	2.66667	3		2040	104.521	112.359	65.572	62.295	65.281	58.275	95.813	88.977	68.674
2055	2	3.66667	4	2.66667	3	3	2	2.66667	3		2055	102.592	116.58	72.255	63.381	63.722	58.904	92.368	81.395	80.446
2070	2	4	4	2.66667	3	3	2	2.66667	3		2070	102.732	114.752	72.666	67.008	59.147	55.364	93.777	87.839	84.448
2085	2	4	4	2.66667	3	3	2	2.66667	3		2085	104.231	113.051	74.954	68.809	58.095	54.767	87.188	83.455	79.907
2100	2	4	4	2.66667	3	3	2	2.66667	3		2100	105.24	110.359	75.964	65.028	65.166	61.187	84.261	83.429	78.846
2115	2	4	4	2.66667	3	3	2	2.66667	3		2115	103.928	107.47	77.961	67.602	72.724	60.752	92.136	82.677	71.967
2130	2	4	4.5	2.66667	3	3	2	2.66667	3		2130	108.109	104.652	80.208	67.505	66.315	61.993	70.815	84.104	83.072
2145	2	4	4.5	2.66667	3	3	2	2.66667	3		2145	107.498	109.865	81.979	66.06	64.402	61.368	79.304	84.769	68.985
2160	2	4	4.5	2.66667	3	3	2	2.66667	3		2160	106.449	108.56	80.39	68.511	70.483	62.954	80.448	85.819	78.584
Figure 6g	Cell-cell contacts per cell and division angle (⁰) through the colony formation process in shBRCA1 treated MCF10A cells
Cell-cell contacts per cell											Division angle (⁰)
Time (min)	shBRCA1 #1	shBRCA1 #2	shBRCA1 #3	shBRCA1 #4	shBRCA1 #5	shBRCA1 #6	shBRCA1 #7	shBRCA1 #8	shBRCA1 #9		Time (hr)
0	0	0.333333	0.5	0.333333	0	0.666667	0.333333	0	0.6		15.116	36.761	61.412	31.207
15	0	0.666667	0	0	0	0.666667	0.333333	0.333333	1		28.822	14.276	12.458	9.264	52.545	45.736	48.114	50.483	33.593	33.088	52.965
30	0	0.333333	0	0	0	0.333333	0.333333	0	0.4		75.362	41.631	60.448	47.708	49.321	34.515
45	0	0.333333	0	0	0	0	0.333333	0	0.4		42.243	49.055	22.526	39.852	33.565	33.504	68.667	72.075	17.094	28.019	55.16
60	0	0.333333	0	0	0	0	0.333333	0	0.4		46.771	33.191	80.251	56.031	27.295	28.582	34.174	10.25	1.821	16.817	50.042
75	0	0.666667	0	0	0	0	0.333333	0.333333	0.2		34.521	32.51	2.741	36.377	57.651	47.418	66.852
90	0	0.666667	0	0	0	0	0.333333	0.333333	0
105	0	0.666667	0	0	0	0.333333	0.333333	0.333333	0.333333
120	0	0.333333	0	0	0	0.333333	0.333333	0.333333	0.5
135	0	0.333333	0	0	0	0.333333	0.333333	0.333333	0.333333
150	0	0.333333	0	0	0.5	0.333333	0.333333	0.333333	0.166667
165	0	0.333333	0	0	0	0.333333	0.333333	0.333333	0.666667
180	0	0	0.5	0.333333	0	0.666667	0.333333	0.333333	0.833333
195	0	0	0.5	0	0	0.333333	0.333333	0.333333	0.666667
210	0	0.333333	0.5	0.333333	0	0.333333	0.333333	0.333333	0.5
225	0.5	0.333333	0.5	0.333333	0	0.333333	0.333333	0.333333	0.5
240	0.5	0	0.5	0.333333	0	0.333333	0.333333	0.333333	0.5
255	0.5	0	0.5	0.333333	0	0.333333	0.333333	0.333333	0.333333
270	0	0	0	0	0	0.333333	0.333333	0.333333	0.166667
285	0	0	0.5	0	0	0.666667	0.333333	0.333333	0.166667
300	0	0	0	0	0	0.666667	0.333333	0.333333	0.285714
315	0.5	0	0	0	0	0.666667	0.333333	0	0.428571
330	0.5	0	0	0	0	0.333333	0.333333	0.333333	0.428571
345	1	0	0.5	0.333333	0.5	0	0.333333	0	0.428571
360	0.5	0	0	0	0	0.333333	0.333333	0.333333	0.428571
375	0.5	0	0	0	0	0.333333	0	0.666667	0.571429
390	0.5	0	0	0	0	0.666667	0	0.333333	0.428571
405	0.5	0	0	0	0	0.333333	0	0.333333	0.428571
420	0.75	0	0	0	0	0	0	0.333333	0.428571
435	0	0	0	0	0	0	0	0.333333	0.142857
450	0	0	0	0	0	0	0	0.333333	0.142857
465	0	0.333333	0.5	0	0.5	0	0	0.25	0.142857
480	0	0.333333	0.666667	0.666667	0	0.333333	0	0.4	0.142857
495	0	0.333333	0.666667	0.333333	0	0	0	0.4	0.571429
510	0	0.333333	0.666667	0.666667	0	0	0	0.4	0.375
525	0.25	0.333333	0.666667	0.666667	0	0	0	0.4	0.375
540	0	0.75	0.25	0.333333	0.5	0	0	0.4	0.375
555	0	0.75	0.25	0.333333	0	0.333333	0	0.4	0.375
570	0	0.5	0.25	0.333333	0	0	0	0.4	0.375
585	0	0.5	0.75	0.666667	0	0.333333	0	0.2	0.375
600	0	0.5	0.75	0.666667	0	0.333333	0	0	0.5
615	0	0.5	0.75	1	0	0.333333	0	0	0.5
630	0.25	0.5	0.75	0.666667	0	0.333333	0	0	0.5
645	0	0.5	0.25	0	0.666667	0.25	0	0	0.375
660	0	0.5	0.5	0	0.666667	0.75	0	0	0.25
675	0	0.25	0.5	0.25	0.333333	0.75	0	0	0.25
690	0.25	0.25	0	0	0.333333	0.75	0	0	0.125
705	0	0	0	0	0.333333	0.25	0	0	0.25
720	0	0.25	0	0	0.333333	0.4	0	0	0.125
735	0	0.5	0	0	0.333333	0.4	0	0.2	0.125
750	0	0.5	0.25	0.2	0.666667	0.4	0	0	0.125
765	0.5	0.25	0	0	0.666667	0.4	0	0	0.25
780	0.5	0.25	0.25	0.2	0.333333	0.6	0	0	0.125
795	0.5	0.25	0	0	0.333333	0.4	0	0	0.125
810	0.25	0.25	0	0	0.333333	0.6	0	0	0.125
825	0.25	0.25	0	0	0.333333	0.4	0.25	0	0.25
840	0.25	0.25	0	0	0.333333	0.6	0.25	0	0.25
855	0.5	0	0	0	0.333333	0.6	0.25	0	0.25
870	0.5	0	0.25	0.2	0	0.2	0.25	0	0.25
885	0.25	0.25	0	0	0	0.2	0.25	0	0.111111
900	0	0.25	0.25	0	0.333333	0.2	0.25	0.2	0.333333
915	0	0.25	0	0	0.333333	0	0.25	0	0.444444
930	0.25	0.5	0	0.2	0	0	0.25	0	0.333333
945	0.25	0.5	0	0	0	0	0.25	0	0.333333
960	0.5	0.4	0	0	0.333333	0.2	0.25	0	0.333333
975	0.25	0.2	0.25	0.2	0.333333	0.4	0.25	0.2	0.333333
990	0.25	0.2	0	0	0.5	0.4	0.25	0	0.222222
1005	0.25	0	0	0	0.5	0.6	0.25	0	0.222222
1020	0.25	0	0.25	0.2	0.5	0.4	0.25	0	0.333333
1035	0.25	0	0.25	0.2	0.5	0.2	0.25	0	0.333333
1050	0.25	0	0.25	0	0.5	0.2	0.25	0.2	0.444444
1065	0.25	0	0	0	0	0	0.25	0.2	0.272727
1080	0.25	0.333333	0	0	0	0	0.25	0.2	0.181818
1095	0.5	0.333333	0	0	0	0	0.25	0.2	0.272727
1110	0.25	0.333333	0	0	0	0.4	0.25	0.2	0.272727
1125	0	0.333333	0	0	0.25	0.4	0.25	0.166667	0.272727
1140	0	0.5	0	0	0.5	0.4	0.25	0	0.181818
1155	0	0.5	0	0	0	0.6	0.25	0	0.272727
1170	0	0.5	0.25	0.2	0.25	0.4	0.25	0	0.272727
1185	0	0.333333	0.25	0.2	0.25	0.4	0.25	0	0.272727
1200	0	0.333333	0.6	0.6	0.25	0	0.25	0	0.454545
1215	0	0.333333	0.6	0.6	0.25	0	0.25	0	0.272727
1230	0	0.333333	0.4	0.4	0	0.2	0.25	0	0.272727
1245	0	0.333333	0.4	0.4	0.25	0.2	0.5	0.428571	0.272727
1260	0	0.5	0.166667	0.2	0.25	0	0.5	0.5	0.272727
1275	0	0.5	0.333333	0.333333	0	0	0.5	0	0.090909
1290	0.25	0.5	0.333333	0.5	0.25	0	0.5	0	0.181818
1305	0	0.333333	0.5	0.5	0.25	0	0.5	0	0.272727
1320	0.25	0.166667	0.666667	0.5	0	0.166667	0.5	0	0.272727
1335	0	0.166667	0.5	0.428571	0.25	0.285714	0.5	0.125	0.272727
1350	0	0.166667	0.833333	0.428571	0	0.142857	0.5	0.125	0.181818
1365	0	0.166667	0.5	0.285714	0	0.428571	0.5	0.125	0.272727
1380	0	0.166667	0.166667	0.142857	0	0.428571	0.5	0.125	0.272727
1395	0	0.166667	0.166667	0.142857	0.5	0.428571	0.5	0.125	0.272727
1410	0.25	0.166667	0.166667	0.142857	0.75	0.285714	0.5	0.125	0.272727
1425	0	0.333333	0.166667	0.142857	0.25	0.428571	0.5	0.125	0.166667
1440	0.25	0.166667	0	0	0	0.571429	0.5	0.125	0.153846
1455	0	0	0.166667	0.142857	0	0.428571	0.5	0.125	0.142857
1470	0.25	0	0.333333	0.142857	0	0.285714	0.5	0.125	0.133333
1485	0.5	0	0.666667	0.428571	0.25	0.428571	0.5	0.125	0.133333
1500	0.75	0	0.857143	0.571429	0	0.428571	0.5	0.125	0.333333
1515	0	0	0.857143	0.571429	0.25	0.428571	0.5	0.125	0.266667
1530	0	0	0.714286	0.571429	0	0.428571	0.5	0.25	0.266667
1545	0	0	0.428571	0.571429	0	0.285714	0.5	0.125	0.266667
1560	0.5	0	0.285714	0.428571	0.25	0.285714	0.4	0.125	0.333333
1575	0.5	0	0.428571	0.375	0.25	0.375	0.6	0.125	0.266667
1590	0.5	0	0.285714	0.25	0.25	0.375	0.6	0.125	0.266667
1605	0.5	0	0.571429	0.25	0.25	0.5	0.6	0.25	0.266667
1620	0.5	0	0.375	0.25	0.5	0.375	0.5	0.125	0.266667
1635	0.5	0	0.25	0.375	0.5	0.375	0.666667	0.125	0.266667
1650	0	0	0.25	0.25	0.5	0.375	0.666667	0.125	0.266667
1665	0	0	0.25	0.25	0.25	0.375	0.666667	0.25	0.266667
1680	0	0	0.25	0.25	0.5	0.25	0.666667	0.25	0.266667
1695	0	0	0.25	0.25	0.5	0.375	0.666667	0.25	0.2
1710	0	0	0.375	0.25	0	0.375	0.666667	0.25	0.2
1725	0	0.333333	0.25	0.375	0	0.375	0.666667	0.25	0.2
1740	0	0.25	0.375	0.25	0	0	0.666667	0.25	0.2
1755	0	0.25	0.375	0.375	0	0.125	0.666667	0.25	0.2
1770	0	0.25	0.375	0.25	0	0.125	0.666667	0.25	0.266667
1785	0	0.25	0.375	0.375	0	0.25	0.666667	0.25	0.2
1800	0	0.25	0.125	0.25	0.333333	0	0.666667	0.25	0.2
1815	0	0.25	0.25	0.375	0.333333	0	0.666667	0.375	0.133333
1830	0	0.25	0	0.125	0.333333	0.25	0.666667	0.375	0.133333
1845	0	0.25	0.25	0.25	0.333333	0.25	0.666667	0.375	0.133333
1860	0.25	0.25	0.5	0.125	0.333333	0.25	0.666667	0.375	0.133333
1875	0	0.2	0	0.375	0.333333	0.25	0.666667	0.375	0.133333
1890	0	0.2	0.5	0	0.166667	0.375	0.666667	0.375	0.2
1905	0.25	0.4	0.25	0.5	0.333333	0.375	0.666667	0.375	0.133333
1920	0	0.4	0.125	0.25	0.666667	0.25	0.666667	0.375	0.133333
1935	0	0.4	0.25	0.125	0.333333	0.125	0.666667	0.375	0.133333
1950	0	0.4	0.25	0.25	0.333333	0.375	0.666667	0.375	0.066667
1965	0	0.4	0.375	0.125	0.166667	0.375	0.666667	0.375	0.066667
1980	0	0.4	0.5	0.375	0.333333	0.5	0.666667	0.375	0.133333
1995	0	0.363636	0.25	0.375	0.166667	0.375	0.666667	0.375	0.133333
2010	0	0.363636	0.125	0.25	0.166667	0.375	0.666667	0.375	0.133333
2025	0.25	0.363636	0	0	0.166667	0.5	0.666667	0.5	0.133333
2040	0	0.363636	0	0	0.333333	0.444444	0.666667	0.375	0.133333
2055	0	0.181818	0.125	0.25	0.333333	0.555556	0.666667	0.375	0.133333
2070	0	0.166667	0.25	0.25	0.5	0.444444	0.666667	0.375	0.133333
2085	0	0.25	0.375	0.375	0.333333	0.333333	0.5	0.375	0.2
2100	0	0.166667	0.375	0.25	0.166667	0.333333	0.5	0.375	0.2
2115	0	0.166667	0.5	0.375	0.333333	0.444444	0.5	0.5	0.2
2130	0	0.25	0.333333	0.5	0.333333	0.444444	0.666667	0.375	0.2
2145	0	0.25	0.333333	0.375	0.5	0.555556	0.333333	0.375	0.266667
2160	0	0.25	0.222222	0.125	0.333333	0.444444	0.333333	0.375	0.133333
[truncated: 20 more columns]

## Sheet: Figure 7
Figure 7a	Spindle angle on L-shaped micropatterns measured in murine MECs transduced with EGFP or EGFP-Cre
WT EGFP					Brca1f/f; Trp53+/- with EGFP					Brca1f/f; Trp53+/- with EGFP-Cre					Absolute angle < 15⁰
Angle from Image J	Absolute angle	Angle for Matlab	Radian for Matlab		Angle from Image J	Absolute angle	Angle for Matlab	Radian for Matlab		Angle from Image J	Absolute angle	Angle for Matlab	Radian for Matlab
-45	0	135	2.35619		-45	0	135	2.35619		-46.042	1.042	133.958	2.33801
-44.594	0.406	135.406	2.36328		-45	0	135	2.35619		-46.146	1.146	133.854	2.33619
-45.458	0.458	134.542	2.3482		-45	0	135	2.35619		-41.455	3.545	138.545	2.41807
-44.31	0.69	135.69	2.36824		-45	0	135	2.35619		-40.711	4.289	139.289	2.43105
-46.091	1.091	133.909	2.33715		-43.995	1.005	136.005	2.37374		-40.696	4.304	139.304	2.43131
-43.603	1.397	136.397	2.38058		-43.452	1.548	136.548	2.38321		-49.728	4.728	130.272	2.27368
-43.531	1.469	136.469	2.38183		-46.606	1.606	133.394	2.32816		-50.262	5.262	129.738	2.26436
-43.466	1.534	136.534	2.38297		-46.909	1.909	133.091	2.32288		-39.668	5.332	140.332	2.44926
-46.606	1.606	133.394	2.32816		-47.07	2.07	132.93	2.32007		-51.009	6.009	128.991	2.25132
-46.762	1.762	133.238	2.32544		-47.231	2.231	132.769	2.31726		-51.546	6.546	128.454	2.24195
-46.771	1.771	133.229	2.32528		-47.42	2.42	132.58	2.31396		-53.973	8.973	126.027	2.19959
-46.848	1.848	133.152	2.32394		-42.58	2.42	137.42	2.39843		-35.618	9.382	144.382	2.51994
-43.152	1.848	136.848	2.38845		-42.563	2.437	137.437	2.39873		-57.482	12.482	122.518	2.13834
-46.878	1.878	133.122	2.32342		-42.397	2.603	137.603	2.40163		-32.471	12.529	147.529	2.57487
-47.161	2.161	132.839	2.31848		-47.643	2.643	132.357	2.31007		-31.504	13.496	148.496	2.59174
-47.203	2.203	132.797	2.31774		-41.82	3.18	138.18	2.4117		-28.496	16.504	151.504	2.64424
-47.328	2.328	132.672	2.31556		-48.366	3.366	131.634	2.29745		-28.355	16.645	151.645	2.6467
-42.663	2.337	137.337	2.39698		-48.447	3.447	131.553	2.29603		-27.699	17.301	152.301	2.65815
-42.594	2.406	137.406	2.39819		-41.543	3.457	138.457	2.41653		-63.768	18.768	116.232	2.02863
-42.421	2.579	137.579	2.40121		-41.517	3.483	138.483	2.41698		-64.075	19.075	115.925	2.02327
-47.802	2.802	132.198	2.30729		-41.055	3.945	138.945	2.42505		-65.056	20.056	114.944	2.00615
-48.066	3.066	131.934	2.30268		-40.914	4.086	139.086	2.42751		-24.479	20.521	155.521	2.71435
-48.457	3.457	131.543	2.29586		-49.185	4.185	130.815	2.28315		-66.161	21.161	113.839	1.98687
-41.424	3.576	138.576	2.41861		-49.316	4.316	130.684	2.28087		-23.325	21.675	156.675	2.73449
-40.156	4.844	139.844	2.44074		-40.601	4.399	139.399	2.43297		-70.201	25.201	109.799	1.91635
-49.899	4.899	130.101	2.27069		-39.958	5.042	140.042	2.44419		-70.507	25.507	109.493	1.91101
-40.03	4.97	139.97	2.44294		-39.946	5.054	140.054	2.4444		-70.641	25.641	109.359	1.90867
-50.194	5.194	129.806	2.26554		-50.194	5.194	129.806	2.26554		-70.821	25.821	109.179	1.90553
-39.806	5.194	140.194	2.44685		-39.472	5.528	140.528	2.45268		-71.565	26.565	108.435	1.89255
-39.71	5.29	140.29	2.44852		-50.964	5.964	129.036	2.2521		-18.189	26.811	161.811	2.82413
-39.226	5.774	140.774	2.45697		-38.884	6.116	141.116	2.46294		-17.447	27.553	162.553	2.83709
-38.603	6.397	141.397	2.46784		-51.203	6.203	128.797	2.24793		-16.699	28.301	163.301	2.85014
-51.605	6.605	128.395	2.24092		-38.48	6.52	141.52	2.46999		-15.945	29.055	164.055	2.8633
-38.313	6.687	141.687	2.4729		-38.395	6.605	141.605	2.47147		-74.476	29.476	105.524	1.84174
-51.843	6.843	128.157	2.23676		-51.667	6.667	128.333	2.23983		-74.56	29.56	105.44	1.84028
-37.875	7.125	142.125	2.48055		-38.234	6.766	141.766	2.47428		-76.35	31.35	103.65	1.80903
-37.807	7.193	142.193	2.48174		-37.569	7.431	142.431	2.48589		-13.591	31.409	166.409	2.90438
-37.476	7.524	142.524	2.48751		-37.476	7.524	142.524	2.48751		-77.712	32.712	102.288	1.78526
-52.595	7.595	127.405	2.22364		-52.549	7.549	127.451	2.22444		-12.216	32.784	167.784	2.92838
-53.13	8.13	126.87	2.2143		-37.405	7.595	142.595	2.48875		-78.024	33.024	101.976	1.77982
-53.13	8.13	126.87	2.2143		-37.405	7.595	142.595	2.48875		-11.976	33.024	168.024	2.93257
-36.87	8.13	143.13	2.49809		-53.13	8.13	126.87	2.2143		-78.079	33.079	101.921	1.77886
-53.241	8.241	126.759	2.21236		-36.87	8.13	143.13	2.49809		-11.889	33.111	168.111	2.93409
-36.634	8.366	143.366	2.50221		-36.87	8.13	143.13	2.49809		-79.216	34.216	100.784	1.75901
-36.634	8.366	143.366	2.50221		-36.703	8.297	143.297	2.501		-10.784	34.216	169.216	2.95338
-53.686	8.686	126.314	2.2046		-53.569	8.569	126.431	2.20664		-10.66	34.34	169.34	2.95554
-36.027	8.973	143.973	2.5128		-35.676	9.324	144.324	2.51893		-9.978	35.022	170.022	2.96744
-54.039	9.039	125.961	2.19843		-35.64	9.36	144.36	2.51956		-9.806	35.194	170.194	2.97045
-35.707	9.293	144.293	2.51839		-34.931	10.069	145.069	2.53193		-9.782	35.218	170.218	2.97086
-54.806	9.806	125.194	2.18505		-34.695	10.305	145.305	2.53605		-8.858	36.142	171.142	2.98699
-55.491	10.491	124.509	2.17309		-34.695	10.305	145.305	2.53605		-81.142	36.142	98.858	1.7254
-55.84	10.84	124.16	2.167		-34.418	10.582	145.582	2.54089		-8.696	36.304	171.304	2.98982
-31.739	13.261	148.261	2.58764		-33.996	11.004	146.004	2.54825		-8.443	36.557	171.557	2.99423
-31.608	13.392	148.392	2.58993		-33.69	11.31	146.31	2.55359		-6.34	38.66	173.66	3.03094
-58.761	13.761	121.239	2.11602		-33.69	11.31	146.31	2.55359		-5.194	39.806	174.806	3.05094
-31.185	13.815	148.815	2.59731		-56.31	11.31	123.69	2.1588		-5.194	39.806	174.806	3.05094
-31.088	13.912	148.912	2.599		-56.853	11.853	123.147	2.14932		-4.514	40.486	175.486	3.06281
-59.036	14.036	120.964	2.11122		-31.799	13.201	148.201	2.5866		-4.268	40.732	175.732	3.0671
-59.323	14.323	120.677	2.10621		-31.239	13.761	148.761	2.59637		-87.138	42.138	92.862	1.62075
-30.466	14.534	149.534	2.60986		-30.358	14.642	149.642	2.61175		-2.526	42.474	177.474	3.09751
-60.255	15.255	119.745	2.08994		-59.657	14.657	120.343	2.10038		-0.644	44.356	179.356	3.13035
-29.604	15.396	150.396	2.62491		-60.141	15.141	119.859	2.09193		-90	45	90	1.5708
-60.725	15.725	119.275	2.08174		-60.255	15.255	119.745	2.08994		0	45	180	3.14159
-28.989	16.011	151.011	2.63564		-61.189	16.189	118.811	2.07364		0	45	180	3.14159
-61.06	16.06	118.94	2.07589		-61.518	16.518	118.482	2.0679		-90	45	90	1.5708
-63.435	18.435	116.565	2.03444		-61.928	16.928	118.072	2.06075		-90	45	90	1.5708
-26.295	18.705	153.705	2.68266		-62.103	17.103	117.897	2.05769		1.245	46.245	181.245	3.16332
-67.319	22.319	112.681	1.96665		-27.597	17.403	152.403	2.65993		6.009	51.009	186.009	3.24647
-20.898	24.102	159.102	2.77685		-62.592	17.592	117.408	2.04916		-96.789	51.789	83.211	1.45231
-20.854	24.146	159.146	2.77762		-25.925	19.075	154.075	2.68912		-97.595	52.595	82.405	1.43824
-69.52	24.52	110.48	1.92824		-25.796	19.204	154.204	2.69137		-97.907	52.907	82.093	1.43279
-20.472	24.528	159.528	2.78429		-25.388	19.612	154.612	2.69849		8.616	53.616	188.616	3.29197
-20.344	24.656	159.656	2.78652		-23.199	21.801	156.801	2.73669		9.583	54.583	189.583	3.30885
-69.677	24.677	110.323	1.9255		-67.126	22.126	112.874	1.97002		-99.894	54.894	80.106	1.39811
-69.864	24.864	110.136	1.92224		-22.751	22.249	157.249	2.74451		10.008	55.008	190.008	3.31627
-70.56	25.56	109.44	1.91009		-67.457	22.457	112.543	1.96425		10.049	55.049	190.049	3.31698
-72.838	27.838	107.162	1.87033		-22.218	22.782	157.782	2.75382		10.469	55.469	190.469	3.32431
-16.821	28.179	163.179	2.84801		-20.136	24.864	159.864	2.79015		14.421	59.421	194.421	3.39329
-73.899	28.899	106.101	1.85181		-70.942	25.942	109.058	1.90342		16.928	61.928	196.928	3.43704
-75.75	30.75	104.25	1.81951		-71.761	26.761	108.239	1.88913		18.622	63.622	198.622	3.46661
-11.441	33.559	168.559	2.94191		-15.843	29.157	164.157	2.86508		19.516	64.516	199.516	3.48221
-81.314	36.314	98.686	1.7224		-15.524	29.476	164.476	2.87065		20.772	65.772	200.772	3.50413
-83.558	38.558	96.442	1.68323		-74.745	29.745	105.255	1.83705		-112.036	67.036	67.964	1.1862
-5.194	39.806	174.806	3.05094		-75.719	30.719	104.281	1.82005		-113.499	68.499	66.501	1.16066
-86.135	41.135	93.865	1.63825		-10.739	34.261	169.261	2.95416		-113.499	68.499	66.501	1.16066
-86.309	41.309	93.691	1.63522		-7.853	37.147	172.147	3.00453		24.59	69.59	204.59	3.57077
-87.274	42.274	92.726	1.61837		-7.125	37.875	172.875	3.01724		-114.624	69.624	65.376	1.14103
-0.63	44.37	179.37	3.1306		-3.764	41.236	176.236	3.0759		25.388	70.388	205.388	3.5847
4.677	49.677	184.677	3.22322		0	45	180	3.14159		27.3	72.3	207.3	3.61807
12.619	57.619	192.619	3.36184		2.231	47.231	182.231	3.18053		-122.735	77.735	57.265	0.999463
17.301	62.301	197.301	3.44355		4.236	49.236	184.236	3.21552		-124.875	79.875	55.125	0.962113
17.312	62.312	197.312	3.44374		7.125	52.125	187.125	3.26595		-129.699	84.699	50.301	0.877918
21.615	66.615	201.615	3.51885		12.011	57.011	192.011	3.35122		-130.236	85.236	49.764	0.868546
-112.834	67.834	67.166	1.17227		19.855	64.855	199.855	3.48813		44.091	89.091	224.091	3.91113
-121.329	76.329	58.671	1.024		-113.749	68.749	66.251	1.1563		-135.881	90.881	44.119	0.770022
35.272	80.272	215.272	3.75721		-118.811	73.811	61.189	1.06795		49.899	94.899	229.899	4.01249
-125.87	80.87	54.13	0.944747		35.538	80.538	215.538	3.76185		-141.34	96.34	38.66	0.674744
-142.869	97.869	37.131	0.648058		-129.226	84.226	50.774	0.886173		-144.162	99.162	35.838	0.625491
-149.216	104.216	30.784	0.537282		43.781	88.781	223.781	3.90572		-146.793	101.793	33.207	0.579571
-179.045	134.045	0.955	0.0166679		-138.366	93.366	41.634	0.72665		-151.113	106.113	28.887	0.504173
Figure 7b	Spindle angle on L-shaped micropatterns measured at mitosis for day 5 organoid structures generated from murine MECs
WT EGFP			Brca1f/f; Trp53+/- with EGFP			Brca1f/f; Trp53+/- with EGFP-Cre			Brca1f/f; Trp53+/- with EGFP-Cre +0.1nM BI2536			Angle ≥30⁰
Absolute angle	Radian for Matlab		Absolute angle	Radian for Matlab		Absolute angle	Radian for Matlab		Absolute angle	Radian for Matlab
88.612	1.54657		87.35	1.52455		81.972	1.43068		85.591	1.49384
86.29	1.50604		86.51	1.50988		81.105	1.41555		82.888	1.44667
81.366	1.4201		83.286	1.45361		45.049	0.786253		79.811	1.39296
79.077	1.38015		82.92	1.44723		44.38	0.774577		77.829	1.35837
78.818	1.37563		79.262	1.38338		32.131	0.560792		72.737	1.2695
76.462	1.33451		70.294	1.22686		24.46	0.426908		72.131	1.25892
72.767	1.27002		69.547	1.21382		24.187	0.422143		69.039	1.20496
69.656	1.21573		69.317	1.20981		16.39	0.286059		59.797	1.04365
68.356	1.19304		64.808	1.13111		15.22	0.265639		58.907	1.02812
62.252	1.0865		60.535	1.05654		15.021	0.262166		56.163	0.980229
57.414	1.00206		46.677	0.814667		14.054	0.245289		51.346	0.896157
54.199	0.945951		38.039	0.663906		10.355	0.180729		47.392	0.827146
53.839	0.939668		37.093	0.647395		4.891	0.0853641		44.887	0.783426
40.722	0.710733		30.35	0.529707		4.219	0.0736354		24.37	0.425337
34.535	0.602749		22.455	0.391914		2.823	0.0492706		6.414	0.111945
20.111	0.351003		12.541	0.218882		2.069	0.0361109		2.861	0.0499339
11.723	0.204605		10.743	0.187501		1.648	0.028763		2.557	0.0446281
8.322	0.145246		9.002	0.157115		1.279	0.0223228		2.397	0.0418355
2.858	0.0498815		3.235	0.0564614		1.134	0.019792		1.033	0.0180293
0.698	0.0121824		0.922	0.0160919		0.776	0.0135438		0.611	0.010664
Figure 7d	Organoid forming percentage at day 10 for murine MECs transduced with EGFP or EGFP-Cre and treated with DMSO or BI2536
WT EGFP	Brca1f/f; Trp53+/- with EGFP	Brca1f/f; Trp53+/- with EGFP-Cre	Brca1f/f; Trp53+/- with EGFP-Cre +0.1nM BI2536
38.6364	35.4167	2.12766	3.22581
38.2353	35.4839	4.41176	2.77778
35.7143	35.7143	1.66667	1.2987
33.3333	41.4286	2.5	2.38095
42.8571	38.4615	1.66667	1.96078
34.0909	37.2549	1.81818	2.85714
33.871	34.2105	1.53846	2.66667
37.3832	37.7778	1.63934	3.0303
Figure 7f	Organoid roundness at day 10 for murine MECs transduced with EGFP or EGFP-Cre and treated with DMSO or BI2536
WT EGFP	Brca1f/f; Trp53+/- with EGFP	Brca1f/f; Trp53+/- with EGFP-Cre	Brca1f/f; Trp53+/- with EGFP-Cre +0.1nM BI2536
0.85	0.939	0.933	0.801
0.637	0.891	0.961	0.87
0.84	0.951	0.957	0.655
0.667	0.836	0.964	0.66
0.913	0.771	0.939	0.7
0.81	0.958	0.975	0.673
0.608	0.795	0.951	0.614
0.908	0.594	0.937	0.927
0.907	0.584	0.935	0.984
0.67	0.91	0.876	0.702
Figure 7g	Organoid phenotype (%) at day 10 for murine MECs transduced with EGFP or EGFP-Cre and treated with DMSO or BI2536
WT EGFP	WT EGFP	Brca1f/f; Trp53+/- with EGFP	Brca1f/f; Trp53+/- with EGFP	Brca1f/f; Trp53+/- with EGFP-Cre	Brca1f/f; Trp53+/- with EGFP-Cre	Brca1f/f; Trp53+/- with EGFP-Cre +0.1nM BI2536	Brca1f/f; Trp53+/- with EGFP-Cre +0.1nM BI2536
Spheroid	Budding	Spheroid	Budding	Spheroid	Budding	Spheroid	Budding
46.1538	53.8462	36.3636	63.6364	83.3333	16.6667	51.8518	48.1482
43.3333	56.6667	41.6667	58.3333	86.6667	13.3333	53.5714	46.4286
48.2759	51.7241	48	52	83.3333	16.6667	48.1482	51.8518
43.4783	56.5217	42.3077	57.6923	85.7143	14.2857	52	48

## Sheet: Figure S2
Figure S2b	Abnormal nuclei (%) measured in LPs and BCs isolated from premenopausal non-carrier donors and BRCA1 mutation carriers
LP (%)
(0 Gy) N1	(0 Gy) N1	(0 Gy) N2	(0 Gy) N2	(0 Gy) N3	(0 Gy) N3	(1 Gy 30 min) N1	(1 Gy 30 min) N1	(1 Gy 30 min) N2	(1 Gy 30 min) N2	(1 Gy 30 min) N3	(1 Gy 30 min) N3	(1 Gy 24 hr) N1	(1 Gy 24 hr) N1	(1 Gy 24 hr) N2	(1 Gy 24 hr) N2	(1 Gy 24 hr) N3	(1 Gy 24 hr) N3
Micronucles	Nuclear budding	Micronucles	Nuclear budding	Micronucles	Nuclear budding	Micronucles	Nuclear budding	Micronucles	Nuclear budding	Micronucles	Nuclear budding	Micronucles	Nuclear budding	Micronucles	Nuclear budding	Micronucles	Nuclear budding
0	0	0	0	0	0	0	0	0	0	0	3.7037	0	0	0	0	0	6.45161
0	0	0	0	0	0	0	0	0	0	4.16667	0	0	4.87805	0	0	0	0
0	0	0	0	0	0	0	0	0	0	0	0	0	0	0	0	0	0
0	0	0	0	0	0	0	0	0	0	0	0	0	0	0	0	0	0
0	0	0	0	0	0	0	0	0	0	0	0	0	0	0	5.88235	0	0
3.84615	0	4.16667	0	0	0	0	0	0	3.57143	0	0	0	0	0	0	0	0
0	0	0	0	0	0	0	0	0	0	0	0	0	0	0	0	0	2.5
0	0	0	0	0	0	0	0	0	0	0	0	0	0	0	0	0	0
0	0	0	0	0	0	0	0	0	0	0	0	0	0	0	0	0	0
LP (%)
(0 Gy) B1	(0 Gy) B1	(0 Gy) B2	(0 Gy) B2	(0 Gy) B3	(0 Gy) B3	(1 Gy 30 min) B1	(1 Gy 30 min) B1	(1 Gy 30 min) B2	(1 Gy 30 min) B2	(1 Gy 30 min) B3	(1 Gy 30 min) B3	(1 Gy 24 hr) B1	(1 Gy 24 hr) B1	(1 Gy 24 hr) B2	(1 Gy 24 hr) B2	(1 Gy 24 hr) B3	(1 Gy 24 hr) B3
Micronucles	Nuclear budding	Micronucles	Nuclear budding	Micronucles	Nuclear budding	Micronucles	Nuclear budding	Micronucles	Nuclear budding	Micronucles	Nuclear budding	Micronucles	Nuclear budding	Micronucles	Nuclear budding	Micronucles	Nuclear budding
0	0	0	0	0	0	0	0	0	0	0	0	4.7619	9.52381	4.7619	14.2857	0	11.7647
0	0	0	0	0	0	0	0	0	0	0	0	0	7.69231	7.14286	21.4286	0	10
0	0	0	0	0	0	0	0	0	3.7037	0	0	7.14286	0	0	16.6667	3.7037	7.40741
0	0	0	0	0	0	0	3.44828	0	2.77778	0	4.54545	5	10	10	0	3.84615	7.69231
0	0	0	0	0	0	0	0	0	0	0	3.84615	0	11.7647	0	8.69565	0	10.5263
0	0	0	0	0	0	6.25	0	0	0	0	0	10.5263	10.5263	4.7619	7.14286	5.55556	11.1111
0	3.57143	0	0	0	0	0	0	0	0	0	0	10.5263	0	7.5	2.5	6.25	6.25
0	0	0	0	0	0	0	0	0	0	0	0	6.25	6.25	4.7619	9.52381	0	14.2857
0	0	0	0	0	0	0	0	0	0	0	0	7.14286	10.7143	7.69231	3.84615	4.7619	4.7619
BC (%)
(0 Gy) N1	(0 Gy) N1	(0 Gy) N2	(0 Gy) N2	(0 Gy) N3	(0 Gy) N3	(1 Gy 30 min) N1	(1 Gy 30 min) N1	(1 Gy 30 min) N2	(1 Gy 30 min) N2	(1 Gy 30 min) N3	(1 Gy 30 min) N3	(1 Gy 24 hr) N1	(1 Gy 24 hr) N1	(1 Gy 24 hr) N2	(1 Gy 24 hr) N2	(1 Gy 24 hr) N3	(1 Gy 24 hr) N3
Micronucles	Nuclear budding	Micronucles	Nuclear budding	Micronucles	Nuclear budding	Micronucles	Nuclear budding	Micronucles	Nuclear budding	Micronucles	Nuclear budding	Micronucles	Nuclear budding	Micronucles	Nuclear budding	Micronucles	Nuclear budding
0	5	0	0	0	0	0	0	0	0	0	0	0	0	0	0	0	2.38095
0	0	0	0	0	0	0	0	3.0303	0	0	0	0	0	0	0	0	0
0	0	0	0	0	2.17391	0	0	0	0	0	1.69492	0	0	0	0	0	0
0	0	0	0	0	0	0	5.88235	0	0	0	0	0	0	0	0	0	0
0	0	0	3.57143	0	0	0	0	0	0	0	0	0	0	0	0	0	0
0	0	0	0	0	0	0	0	2	0	0	1.92308	0	0	0	0	1.78571	0
0	0	0	0	0	0	0	0	0	0	0	1.35135	0	0	3.7037	0	1.63934	0
0	0	0	0	0	0	0	0	0	0	0	0	0	0	0	0	0	0
0	0	0	0	0	0	0	0	0	0	0	0	0	3.44828	0	3.84615	0	0
BC (%)
(0 Gy) B1	(0 Gy) B1	(0 Gy) B2	(0 Gy) B2	(0 Gy) B3	(0 Gy) B3	(1 Gy 30 min) B1	(1 Gy 30 min) B1	(1 Gy 30 min) B2	(1 Gy 30 min) B2	(1 Gy 30 min) B3	(1 Gy 30 min) B3	(1 Gy 24 hr) B1	(1 Gy 24 hr) B1	(1 Gy 24 hr) B2	(1 Gy 24 hr) B2	(1 Gy 24 hr) B3	(1 Gy 24 hr) B3
Micronucles	Nuclear budding	Micronucles	Nuclear budding	Micronucles	Nuclear budding	Micronucles	Nuclear budding	Micronucles	Nuclear budding	Micronucles	Nuclear budding	Micronucles	Nuclear budding	Micronucles	Nuclear budding	Micronucles	Nuclear budding
0	0	0	0	0	0	0	0	0	0	0	6.66667	6.66667	6.66667	8.33333	0	2.17391	10.8696
0	0	0	0	0	0	0	0	3.33333	3.33333	0	0	3.44828	6.89655	8.10811	2.7027	3.57143	10.7143
0	0	0	0	0	0	0	0	0	0	0	0	3.84615	7.69231	5.26316	2.63158	0	15.1515
0	0	0	0	0	0	0	0	0	0	0	0	7.69231	0	3.57143	7.14286	5	5
0	0	0	0	0	0	0	0	2.27273	0	0	0	4.54545	9.09091	8	4	0	15
0	0	1.81818	0	0	0	0	0	0	0	0	0	3.33333	6.66667	4.54545	4.54545	0	11.1111
0	0	0	0	0	0	0	0	0	2.38095	0	0	9.375	3.125	2.85714	5.71429	0	12.5
4.7619	0	3.33333	0	0	0	0	0	0	0	0	0	4	4	1.72414	3.44828	0	18.1818
0	0	0	0	0	0	0	0	0	0	0	0	9.09091	0	0	6.97674	0	12.5

## Sheet: Figure S3
Figure S3b	Apoptotic rate (%)on L-shaped micropatterns measured in LPs and BCs isolated from premenopausal non-carrier donors and BRCA1 mutation carriers
LP (%)							BC (%)
N1	N2	N3	B1	B2	B3		N1	N2	N3	B1	B2	B3
6	12	6	2	0	2		12	4	12	4	2	0
0	8	4	2	2	4		14	0	2	4	0	0
Figure S3c	(Individual donors)Spindle angle on L-shaped micropatterns measured in LPs and BCs isolated from premenopausal non-carrier donors and BRCA1 mutation carriers
N1 LP (⁰)					N2 LP (⁰)					N3 LP (⁰)					B1 LP (⁰)					B2 LP (⁰)					B3 LP (⁰)					Absolute angle < 15⁰
Angle from Image J	Absolute angle	Angle for Matlab	Radian for Matlab		Angle from Image J	Absolute angle	Angle for Matlab	Radian for Matlab		Angle from Image J	Absolute angle	Angle for Matlab	Radian for Matlab		Angle from Image J	Absolute angle	Angle for Matlab	Radian for Matlab		Angle from Image J	Absolute angle	Angle for Matlab	Radian for Matlab		Angle from Image J	Absolute angle	Angle for Matlab	Radian for Matlab
-45	0	135	2.35619		-45.567	0.567	134.433	2.3463		-45	0	135	2.35619		-44.31	0.69	135.69	2.36824		-45.526	0.526	134.474	2.34701		-45	0	135	2.35619
-44.582	0.418	135.418	2.36349		-44.409	0.591	135.591	2.36651		-44.635	0.365	135.365	2.36256		-47.337	2.337	132.663	2.31541		-46.668	1.668	133.332	2.32708		-45.579	0.579	134.421	2.34609
-45.659	0.659	134.341	2.34469		-45.69	0.69	134.31	2.34415		-45.385	0.385	134.615	2.34947		-47.911	2.911	132.089	2.30539		-47.579	2.579	132.421	2.31118		-45.909	0.909	134.091	2.34033
-44.076	0.924	135.924	2.37232		-45.807	0.807	134.193	2.34211		-45.401	0.401	134.599	2.3492		-41.76	3.24	138.24	2.41274		-48.93	3.93	131.07	2.2876		-43.958	1.042	136.042	2.37438
-46.005	1.005	133.995	2.33865		-44.105	0.895	135.895	2.37182		-44.397	0.603	135.603	2.36672		-41.186	3.814	138.814	2.42276		-40.515	4.485	139.485	2.43447		-43.919	1.081	136.081	2.37506
-46.102	1.102	133.898	2.33696		-46.081	1.081	133.919	2.33733		-45.754	0.754	134.246	2.34303		-49.97	4.97	130.03	2.26945		-52.352	7.352	127.648	2.22788		-46.302	1.302	133.698	2.33347
-43.755	1.245	136.245	2.37792		-43.636	1.364	136.364	2.38		-45.9	0.9	134.1	2.34049		-50.064	5.064	129.936	2.26781		-34.408	10.592	145.592	2.54106		-43.423	1.577	136.577	2.38372
-43.238	1.762	136.762	2.38695		-46.42	1.42	133.58	2.33141		-44.045	0.955	135.955	2.37286		-39.806	5.194	140.194	2.44685		-56.31	11.31	123.69	2.1588		-46.614	1.614	133.386	2.32802
-43.21	1.79	136.79	2.38744		-46.432	1.432	133.568	2.3312		-46.123	1.123	133.877	2.33659		-52.306	7.306	127.694	2.22868		-58.782	13.782	121.218	2.11565		-43.025	1.975	136.975	2.39066
-43.122	1.878	136.878	2.38897		-43.363	1.637	136.637	2.38477		-46.364	1.364	133.636	2.33239		-53.005	8.005	126.995	2.21648		-59.967	14.967	120.033	2.09497		-47.49	2.49	132.51	2.31274
-46.975	1.975	133.025	2.32172		-46.762	1.762	133.238	2.32544		-46.548	1.548	133.452	2.32918		-53.005	8.005	126.995	2.21648		-61.887	16.887	118.113	2.06146		-47.891	2.891	132.109	2.30574
-47.437	2.437	132.563	2.31366		-43.091	1.909	136.909	2.38951		-46.771	1.771	133.229	2.32528		-53.791	8.791	126.209	2.20276		-26.887	18.113	153.113	2.67233		-50.194	5.194	129.806	2.26554
-42.474	2.526	137.526	2.40028		-46.975	1.975	133.025	2.32172		-46.809	1.809	133.191	2.32462		-35.538	9.462	144.462	2.52134		-63.435	18.435	116.565	2.03444		-39.629	5.371	140.371	2.44994
-47.534	2.534	132.466	2.31197		-47.021	2.021	132.979	2.32092		-47.246	2.246	132.754	2.31699		-55.421	10.421	124.579	2.17431		-63.435	18.435	116.565	2.03444		-50.44	5.44	129.56	2.26125
-47.626	2.626	132.374	2.31036		-47.161	2.161	132.839	2.31848		-42.421	2.579	137.579	2.40121		-55.491	10.491	124.509	2.17309		-64.204	19.204	115.796	2.02102		-39.289	5.711	140.711	2.45587
-42.184	2.816	137.816	2.40534		-42.672	2.328	137.328	2.39683		-42.397	2.603	137.603	2.40163		-56.31	11.31	123.69	2.1588		-25.71	19.29	154.29	2.69287		-39.289	5.711	140.711	2.45587
-48.066	3.066	131.934	2.30268		-42.455	2.545	137.545	2.40061		-47.779	2.779	132.221	2.30769		-56.547	11.547	123.453	2.15466		-65.171	20.171	114.829	2.00414		-51.927	6.927	128.073	2.2353
-48.814	3.814	131.186	2.28963		-47.779	2.779	132.221	2.30769		-47.862	2.862	132.138	2.30624		-32.196	12.804	147.804	2.57967		-65.171	20.171	114.829	2.00414		-52.374	7.374	127.626	2.22749
-49.02	4.02	130.98	2.28603		-41.634	3.366	138.366	2.41494		-47.925	2.925	132.075	2.30514		-59.534	14.534	120.466	2.10253		-66.114	21.114	113.886	1.98769		-52.595	7.595	127.405	2.22364
-40.799	4.201	139.201	2.42952		-41.566	3.434	138.434	2.41613		-41.785	3.215	138.215	2.41231		-29.65	15.35	150.35	2.6241		-23.199	21.801	156.801	2.73669		-37.349	7.651	142.651	2.48973
-40.446	4.554	139.554	2.43568		-48.504	3.504	131.496	2.29504		-48.411	3.411	131.589	2.29666		-28.61	16.39	151.39	2.64225		-67.913	22.913	112.087	1.95629		-52.97	7.97	127.03	2.21709
-49.764	4.764	130.236	2.27305		-48.814	3.814	131.186	2.28963		-41.455	3.545	138.545	2.41807		-27.824	17.176	152.176	2.65597		-69.044	24.044	110.956	1.93655		-53.379	8.379	126.621	2.20995
-40.126	4.874	139.874	2.44126		-48.814	3.814	131.186	2.28963		-41.082	3.918	138.918	2.42458		-63.877	18.877	116.123	2.02673		-20.48	24.52	159.52	2.78415		-36.193	8.807	143.807	2.50991
-49.899	4.899	130.101	2.27069		-41.009	3.991	138.991	2.42585		-49.145	4.145	130.855	2.28385		-64.428	19.428	115.572	2.01711		-20.304	24.696	159.696	2.78722		-54.66	9.66	125.34	2.1876
-50.332	5.332	129.668	2.26313		-49.254	4.254	130.746	2.28195		-40.764	4.236	139.236	2.43013		-24.974	20.026	155.026	2.70571		-19.983	25.017	160.017	2.79282		-55.109	10.109	124.891	2.17976
-50.371	5.371	129.629	2.26245		-40.696	4.304	139.304	2.43131		-40.384	4.616	139.616	2.43676		-24.075	20.925	155.925	2.7214		-70.128	25.128	109.872	1.91763		-57.529	12.529	122.471	2.13752
-39.588	5.412	140.412	2.45065		-49.635	4.635	130.365	2.2753		-49.635	4.635	130.365	2.2753		-66.297	21.297	113.703	1.98449		-19.093	25.907	160.907	2.80836		-58.069	13.069	121.931	2.1281
-39.536	5.464	140.464	2.45156		-49.764	4.764	130.236	2.27305		-40.333	4.667	139.667	2.43765		-22.736	22.264	157.264	2.74477		-18.886	26.114	161.114	2.81197		-59.184	14.184	120.816	2.10864
-39.401	5.599	140.599	2.45392		-49.939	4.939	130.061	2.26999		-49.899	4.899	130.101	2.27069		-68.039	23.039	111.961	1.95409		-18.741	26.259	161.259	2.8145		-59.184	14.184	120.816	2.10864
-39.327	5.673	140.673	2.45521		-40.006	4.994	139.994	2.44336		-39.806	5.194	140.194	2.44685		-68.199	23.199	111.801	1.9513		-71.342	26.342	108.658	1.89644		-30.548	14.452	149.452	2.60843
-50.856	5.856	129.144	2.25399		-39.382	5.618	140.618	2.45425		-50.281	5.281	129.719	2.26402		-68.199	23.199	111.801	1.9513		-18.591	26.409	161.409	2.81712		-59.826	14.826	120.174	2.09743
-51.242	6.242	128.758	2.24725		-39.289	5.711	140.711	2.45587		-50.477	5.477	129.523	2.2606		-68.199	23.199	111.801	1.9513		-71.565	26.565	108.435	1.89255		-28.496	16.504	151.504	2.64424
-51.248	6.248	128.752	2.24715		-50.763	5.763	129.237	2.25561		-39.193	5.807	140.807	2.45755		-68.356	23.356	111.644	1.94856		-18.004	26.996	161.996	2.82736		-62.241	17.241	117.759	2.05528
-38.66	6.34	141.34	2.46685		-51.216	6.216	128.784	2.2477		-39.174	5.826	140.826	2.45788		-21.371	23.629	158.629	2.7686		-17.43	27.57	162.57	2.83738		-26.565	18.435	153.435	2.67795
-51.459	6.459	128.541	2.24346		-51.499	6.499	128.501	2.24277		-50.954	5.954	129.046	2.25228		-21.114	23.886	158.886	2.77308		-72.688	27.688	107.312	1.87295		-63.687	18.687	116.313	2.03004
-51.499	6.499	128.501	2.24277		-51.633	6.633	128.367	2.24043		-38.83	6.17	141.17	2.46388		-69.171	24.171	110.829	1.93433		-73.652	28.652	106.348	1.85612		-25.641	19.359	154.359	2.69407
-38.454	6.546	141.546	2.47044		-51.892	6.892	128.108	2.23591		-38.66	6.34	141.34	2.46685		-69.444	24.444	110.556	1.92957		-74.846	29.846	105.154	1.83528		-24.692	20.308	155.308	2.71064
-51.582	6.582	128.418	2.24132		-37.999	7.001	142.001	2.47838		-51.483	6.483	128.517	2.24304		-20.022	24.978	159.978	2.79214		-75.964	30.964	104.036	1.81577		-65.624	20.624	114.376	1.99624
-51.613	6.613	128.387	2.24078		-52.667	7.667	127.333	2.22238		-51.582	6.582	128.418	2.24132		-70.292	25.292	109.708	1.91477		-77.164	32.164	102.836	1.79483		-24.075	20.925	155.925	2.7214
-51.843	6.843	128.157	2.23676		-37.284	7.716	142.716	2.49086		-38.29	6.71	141.71	2.47331		-19.44	25.56	160.56	2.8023		-77.943	32.943	102.057	1.78123		-23.671	21.329	156.329	2.72846
-52.284	7.284	127.716	2.22906		-37.042	7.958	142.958	2.49509		-51.953	6.953	128.047	2.23484		-70.821	25.821	109.179	1.90553		-11.889	33.111	168.111	2.93409		-22.805	22.195	157.195	2.74357
-37.619	7.381	142.381	2.48502		-53.286	8.286	126.714	2.21158		-52.352	7.352	127.648	2.22788		-19.047	25.953	160.953	2.80916		-78.132	33.132	101.868	1.77793		-22.504	22.496	157.496	2.74882
-52.595	7.595	127.405	2.22364		-53.584	8.584	126.416	2.20638		-37.131	7.869	142.869	2.49353		-18.97	26.03	161.03	2.8105		-8.746	36.254	171.254	2.98895		-68.009	23.009	111.991	1.95461
-36.384	8.616	143.616	2.50657		-35.929	9.071	144.071	2.51451		-52.883	7.883	127.117	2.21861		-18.825	26.175	161.175	2.81303		-7.853	37.147	172.147	3.00453		-69.905	24.905	110.095	1.92152
-53.653	8.653	126.347	2.20517		-35.538	9.462	144.462	2.52134		-36.87	8.13	143.13	2.49809		-72.44	27.44	107.56	1.87728		-82.593	37.593	97.407	1.70007		-19.047	25.953	160.953	2.80916
-36.209	8.791	143.791	2.50963		-54.462	9.462	125.538	2.19105		-53.13	8.13	126.87	2.2143		-16.587	28.413	163.413	2.85209		-82.648	37.648	97.352	1.69911		-71.095	26.095	108.905	1.90075
-54.782	9.782	125.218	2.18547		-35.538	9.462	144.462	2.52134		-35.882	9.118	144.118	2.51533		-73.496	28.496	106.504	1.85885		-7.23	37.77	172.77	3.01541		-71.358	26.358	108.642	1.89616
-33.944	11.056	146.056	2.54916		-35.395	9.605	144.605	2.52383		-35.803	9.197	144.197	2.51671		-73.811	28.811	106.189	1.85335		-83.019	38.019	96.981	1.69264		-18.435	26.565	161.565	2.81984
-33.887	11.113	146.113	2.55015		-34.144	10.856	145.856	2.54567		-35.455	9.545	144.545	2.52279		-74.65	29.65	105.35	1.8387		-6.941	38.059	173.059	3.02045		-17.949	27.051	162.051	2.82832
-56.739	11.739	123.261	2.15131		-56.056	11.056	123.944	2.16323		-54.846	9.846	125.154	2.18435		-75.256	30.256	104.744	1.82813		-4.332	40.668	175.668	3.06598		-72.429	27.429	107.571	1.87747
-32.764	12.236	147.236	2.56975		-33.69	11.31	146.31	2.55359		-54.866	9.866	125.134	2.184		-75.735	30.735	104.265	1.81977		-3.814	41.186	176.186	3.07503		-72.646	27.646	107.354	1.87368
-32.217	12.783	147.783	2.5793		-56.31	11.31	123.69	2.1588		-34.992	10.008	145.008	2.53087		-14.25	30.75	165.75	2.89288		-3.013	41.987	176.987	3.08901		-72.897	27.897	107.103	1.8693
-31.345	13.655	148.655	2.59452		-33.092	11.908	146.908	2.56403		-55.176	10.176	124.824	2.17859		-75.964	30.964	104.036	1.81577		-87.274	42.274	92.726	1.61837		-16.189	28.811	163.811	2.85904
-59.036	14.036	120.964	2.11122		-31.504	13.496	148.496	2.59174		-34.651	10.349	145.349	2.53682		-77.8	32.8	102.2	1.78373		-87.455	42.455	92.545	1.61521		-15.725	29.275	164.275	2.86714
-59.036	14.036	120.964	2.11122		-31.079	13.921	148.921	2.59916		-34.548	10.452	145.452	2.53862		-11.386	33.614	168.614	2.94287		-1.818	43.182	178.182	3.10986		-74.699	29.699	105.301	1.83785
-59.146	14.146	120.854	2.1093		-60.945	15.945	119.055	2.0779		-56.004	11.004	123.996	2.16414		-11.113	33.887	168.887	2.94763		-1.637	43.363	178.363	3.11302		-75.556	30.556	104.444	1.82289
-59.642	14.642	120.358	2.10064		-60.945	15.945	119.055	2.0779		-33.906	11.094	146.094	2.54982		-9.638	35.362	170.362	2.97338		-1.232	43.768	178.768	3.12009		-13.966	31.034	166.034	2.89784
-59.689	14.689	120.311	2.09982		-61.004	16.004	118.996	2.07687		-56.535	11.535	123.465	2.15487		-9.293	35.707	170.707	2.9794		0	45	180	3.14159		-76.399	31.399	103.601	1.80818
-29.836	15.164	150.164	2.62086		-62.103	17.103	117.897	2.05769		-32.784	12.216	147.216	2.5694		-6.934	38.066	173.066	3.02057		-90	45	90	1.5708		-13.431	31.569	166.569	2.90718
-28.989	16.011	151.011	2.63564		-27.553	17.447	152.447	2.6607		-32.735	12.265	147.265	2.57026		-5.974	39.026	174.026	3.03733		-91.637	46.637	88.363	1.54223		-13.241	31.759	166.759	2.91049
-28.551	16.449	151.449	2.64328		-62.668	17.668	117.332	2.04783		-31.608	13.392	148.392	2.58993		-5.839	39.161	174.161	3.03968		-93.406	48.406	86.594	1.51135		-12.848	32.152	167.152	2.91735
-61.526	16.526	118.474	2.06776		-63.435	18.435	116.565	2.03444		-59.689	14.689	120.311	2.09982		-5.274	39.726	174.726	3.04954		-94.316	49.316	85.684	1.49547		-12.095	32.905	167.905	2.9305
-28.202	16.798	151.798	2.64937		-63.719	18.719	116.281	2.02949		-29.659	15.341	150.341	2.62395		-4.635	40.365	175.365	3.0607		5.877	50.877	185.877	3.24417		-11.514	33.486	168.486	2.94064
-62.038	17.038	117.962	2.05883		-24.55	20.45	155.45	2.71311		-62.319	17.319	117.681	2.05392		-4.497	40.503	175.503	3.06311		6.183	51.183	186.183	3.24951		-11.113	33.887	168.887	2.94763
-27.216	17.784	152.784	2.66658		-23.471	21.529	156.529	2.73195		-63.034	18.034	116.966	2.04144		-85.84	40.84	94.16	1.6434		-100.886	55.886	79.114	1.3808		-10.491	34.509	169.509	2.95849
-64.148	19.148	115.852	2.022		-23.199	21.801	156.801	2.73669		-64.134	19.134	115.866	2.02224		-3.918	41.082	176.082	3.07321		-102.031	57.031	77.969	1.36082		-80.981	35.981	99.019	1.72821
-64.179	19.179	115.821	2.02146		-22.479	22.521	157.521	2.74926		-25.852	19.148	154.148	2.69039		-3.814	41.186	176.186	3.07503		14.517	59.517	194.517	3.39496		-8.902	36.098	171.098	2.98622
-24.305	20.695	155.695	2.71739		-21.557	23.443	158.443	2.76535		-23.703	21.297	156.297	2.7279		-86.468	41.468	93.532	1.63244		-104.826	59.826	75.174	1.31203		-83.541	38.541	96.459	1.68353
-65.966	20.966	114.034	1.99027		-68.908	23.908	111.092	1.93892		-22.166	22.834	157.834	2.75472		-3.468	41.532	176.532	3.08106		15.619	60.619	195.619	3.4142		-84.508	39.508	95.492	1.66665
-23.962	21.038	156.038	2.72338		-69.102	24.102	110.898	1.93554		-21.801	23.199	158.199	2.76109		-1.828	43.172	178.172	3.10969		15.832	60.832	195.832	3.41791		-85.996	40.996	94.004	1.64068
-23.552	21.448	156.448	2.73053		-69.291	24.291	110.709	1.93224		-20.045	24.955	159.955	2.79174		-1.169	43.831	178.831	3.12119		-107.949	62.949	72.051	1.25753		-87.879	42.879	92.121	1.60781
-66.682	21.682	113.318	1.97777		-20.624	24.376	159.376	2.78164		-18.232	26.768	161.768	2.82338		-0.562	44.438	179.438	3.13178		-109.179	64.179	70.821	1.23606		-93.652	48.652	86.348	1.50706
-67.203	22.203	112.797	1.96868		-15.461	29.539	164.539	2.87175		-71.811	26.811	108.189	1.88825		0	45	180	3.14159		-109.179	64.179	70.821	1.23606		-94.97	49.97	85.03	1.48405
-21.393	23.607	158.607	2.76821		-80.096	35.096	99.904	1.74365		-17.819	27.181	162.181	2.83059		-90	45	90	1.5708		-111.038	66.038	68.962	1.20361		-95.013	50.013	84.987	1.4833
-20.943	24.057	159.057	2.77607		-83.746	38.746	96.254	1.67995		-72.734	27.734	107.266	1.87214		0	45	180	3.14159		-112.036	67.036	67.964	1.1862		5.315	50.315	185.315	3.23436
-17.418	27.582	162.582	2.83759		-3.945	41.055	176.055	3.07274		-16.928	28.072	163.072	2.84614		2.603	47.603	182.603	3.18702		-112.574	67.574	67.426	1.17681		6.072	51.072	186.072	3.24757
-77.196	32.196	102.804	1.79427		0	45	180	3.14159		-76.608	31.608	103.392	1.80453		-92.663	47.663	87.337	1.52432		-113.86	68.86	66.14	1.15436		7.125	52.125	187.125	3.26595
-79.796	34.796	100.204	1.74889		0	45	180	3.14159		-76.701	31.701	103.299	1.80291		4	49	184	3.21141		24.114	69.114	204.114	3.56246		8.471	53.471	188.471	3.28944
-9.335	35.665	170.665	2.97867		-93.468	48.468	86.532	1.51027		-78.69	33.69	101.31	1.76819		-94.16	49.16	85.84	1.49819		24.274	69.274	204.274	3.56525		-100.008	55.008	79.992	1.39612
-8.807	36.193	171.193	2.98788		5.886	50.886	185.886	3.24432		-10.954	34.046	169.046	2.95041		4.185	49.185	184.185	3.21463		-116.232	71.232	63.768	1.11296		10.84	55.84	190.84	3.33079
-3.366	41.634	176.634	3.08284		7.125	52.125	187.125	3.26595		-80.981	35.981	99.019	1.72821		5.194	50.194	185.194	3.23225		-117.3	72.3	62.7	1.09432		11.07	56.07	191.07	3.3348
-93.945	48.945	86.055	1.50194		-97.4	52.4	82.6	1.44164		-7.765	37.235	172.235	3.00607		-96.147	51.147	83.853	1.46351		-121.139	76.139	58.861	1.02732		11.497	56.497	191.497	3.34225
4.708	49.708	184.708	3.22376		-98.427	53.427	81.573	1.42372		-84.738	39.738	95.262	1.66264		12.171	57.171	192.171	3.35402		-121.849	76.849	58.151	1.01493		12.011	57.011	192.011	3.35122
5.301	50.301	185.301	3.23411		-99.039	54.039	80.961	1.41304		-5.194	39.806	174.806	3.05094		13.069	58.069	193.069	3.36969		-122.005	77.005	57.995	1.0122		-102.295	57.295	77.705	1.35621
-96.442	51.442	83.558	1.45836		9.462	54.462	189.462	3.30674		-5.08	39.92	174.92	3.05293		14.72	59.72	194.72	3.39851		-122.196	77.196	57.804	1.00887		12.426	57.426	192.426	3.35847
-97.97	52.97	82.03	1.43169		9.951	54.951	189.951	3.31527		-85.462	40.462	94.538	1.65		-106.032	61.032	73.968	1.29099		32.55	77.55	212.55	3.7097		-102.758	57.758	77.242	1.34813
-105.461	60.461	74.539	1.30095		-100.008	55.008	79.992	1.39612		-85.795	40.795	94.205	1.64419		18.677	63.677	198.677	3.46757		33.944	78.944	213.944	3.73403		13.339	58.339	193.339	3.3744
16.144	61.144	196.144	3.42336		-102.529	57.529	77.471	1.35212		-88.091	43.091	91.909	1.60411		-112.249	67.249	67.751	1.18248		34.019	79.019	214.019	3.73534		14.47	59.47	194.47	3.39414
16.209	61.209	196.209	3.42449		-105.422	60.422	74.578	1.30163		-89.045	44.045	90.955	1.58746		25.408	70.408	205.408	3.58505		-124.114	79.114	55.886	0.975395		15.709	60.709	195.709	3.41577
18.122	63.122	198.122	3.45788		19.44	64.44	199.44	3.48088		-0.785	44.215	179.215	3.12789		25.427	70.427	205.427	3.58538		-125.311	80.311	54.689	0.954503		-108.034	63.034	71.966	1.25604
-110.136	65.136	69.864	1.21936		-109.722	64.722	70.278	1.22658		-91.432	46.432	88.568	1.5458		33.896	78.896	213.896	3.73319		-127.875	82.875	52.125	0.909753		20.362	65.362	200.362	3.49698
20.376	65.376	200.376	3.49722		24.326	69.326	204.326	3.56616		7.549	52.549	187.549	3.27335		35.538	80.538	215.538	3.76185		-130.156	85.156	49.844	0.869942		20.45	65.45	200.45	3.49851
-110.956	65.956	69.044	1.20505		26.147	71.147	206.147	3.59794		8.973	53.973	188.973	3.2982		37.093	82.093	217.093	3.78899		-132.754	87.754	47.246	0.824598		-112.166	67.166	67.834	1.18393
26.2	71.2	206.2	3.59887		29.846	74.846	209.846	3.6625		-102.609	57.609	77.391	1.35073		-132.769	87.769	47.231	0.824336		-134.384	89.384	45.616	0.796149		25.769	70.769	205.769	3.59135
30.816	75.816	210.816	3.67943		30.069	75.069	210.069	3.6664		-106.144	61.144	73.856	1.28903		-140.332	95.332	39.668	0.692337		46.701	91.701	226.701	3.95668		-119.055	74.055	60.945	1.06369
-126.327	81.327	53.673	0.936771		35.972	80.972	215.972	3.76942		19.747	64.747	199.747	3.48624		-140.44	95.44	39.56	0.690452		-136.975	91.975	43.025	0.750928		-120.964	75.964	59.036	1.03037
-130.533	85.533	49.467	0.863362		-128.784	83.784	51.216	0.893888		21.949	66.949	201.949	3.52467		-144.638	99.638	35.362	0.617183		-137.161	92.161	42.839	0.747682		35.803	80.803	215.803	3.76647
-131.326	86.326	48.674	0.849522		38.904	83.904	218.904	3.8206		-114.842	69.842	65.158	1.13722		-145.176	100.176	34.824	0.607793		-141.216	96.216	38.784	0.676908		37.104	82.104	217.104	3.78918
-143.696	98.696	36.304	0.633624		40.601	85.601	220.601	3.85021		-117.277	72.277	62.723	1.09472		56.023	101.023	236.023	4.11938		-147.031	102.031	32.969	0.575418		47.891	92.891	227.891	3.97745
60.046	105.046	240.046	4.18959		-131.309	86.309	48.691	0.849818		-123.69	78.69	56.31	0.982795		73.301	118.301	253.301	4.42094		-150.068	105.068	29.932	0.522412		-138.366	93.366	41.634	0.72665
N1 BC (⁰)					N2 BC (⁰)					N3 BC (⁰)					B1 BC (⁰)					B2 BC (⁰)					B3 BC (⁰)					Absolute angle < 15⁰
Angle from Image J	Absolute angle	Angle for Matlab	Radian for Matlab		Angle from Image J	Absolute angle	Angle for Matlab	Radian for Matlab		Angle from Image J	Absolute angle	Angle for Matlab	Radian for Matlab		Angle from Image J	Absolute angle	Angle for Matlab	Radian for Matlab		Angle from Image J	Absolute angle	Angle for Matlab	Radian for Matlab		Angle from Image J	Absolute angle	Angle for Matlab	Radian for Matlab
-45	0	135	2.35619		-45	0	135	2.35619		-45	0	135	2.35619		-45	0	135	2.35619		-44.599	0.401	135.401	2.36319		-45.39	0.39	134.61	2.34939
-45	0	135	2.35619		-45.597	0.597	134.403	2.34577		-45.431	0.431	134.569	2.34867		-44.569	0.431	135.431	2.36372		-45.418	0.418	134.582	2.3489		-45.616	0.616	134.384	2.34544
-44.635	0.365	135.365	2.36256		-45.63	0.63	134.37	2.3452		-44.563	0.437	135.437	2.36382		-46.397	1.397	133.603	2.33181		-45.83	0.83	134.17	2.34171		-46.153	1.153	133.847	2.33607
-44.465	0.535	135.535	2.36553		-44.236	0.764	135.764	2.36953		-45.556	0.556	134.444	2.34649		-46.591	1.591	133.409	2.32843		-46.123	1.123	133.877	2.33659		-43.755	1.245	136.245	2.37792
-44.265	0.735	135.735	2.36902		-43.958	1.042	136.042	2.37438		-44.265	0.735	135.735	2.36902		-48.879	3.879	131.121	2.28849		-50.826	5.826	129.174	2.25451		-43.652	1.348	136.348	2.37972
-44.256	0.744	135.744	2.36918		-43.933	1.067	136.067	2.37482		-45.924	0.924	134.076	2.34007		-40.914	4.086	139.086	2.42751		-51.163	6.163	128.837	2.24863		-43.052	1.948	136.948	2.39019
-44.119	0.881	135.881	2.37157		-46.273	1.273	133.727	2.33398		-46.146	1.146	133.854	2.33619		-49.399	4.399	130.601	2.27942		-51.34	6.34	128.66	2.24554		-42.879	2.121	137.121	2.39321
-44.105	0.895	135.895	2.37182		-46.577	1.577	133.423	2.32867		-46.245	1.245	133.755	2.33447		-50.315	5.315	129.685	2.26343		-38.22	6.78	141.78	2.47453		-47.49	2.49	132.51	2.31274
-43.995	1.005	136.005	2.37374		-43.363	1.637	136.637	2.38477		-46.332	1.332	133.668	2.33295		-38.741	6.259	141.259	2.46543		-38.108	6.892	141.892	2.47648		-47.553	2.553	132.447	2.31164
-43.995	1.005	136.005	2.37374		-46.637	1.637	133.363	2.32762		-46.432	1.432	133.568	2.3312		-38.32	6.68	141.68	2.47278		-37.844	7.156	142.156	2.48109		-47.961	2.961	132.039	2.30452
-43.977	1.023	136.023	2.37405		-43.264	1.736	136.736	2.38649		-43.452	1.548	136.548	2.38321		-38.29	6.71	141.71	2.47331		-52.193	7.193	127.807	2.23065		-41.934	3.066	138.066	2.40971
-46.042	1.042	133.958	2.33801		-46.801	1.801	133.199	2.32476		-47.261	2.261	132.739	2.31673		-37.926	7.074	142.074	2.47966		-53.584	8.584	126.416	2.20638		-48.18	3.18	131.82	2.30069
-46.146	1.146	133.854	2.33619		-46.818	1.818	133.182	2.32446		-42.683	2.317	137.317	2.39663		-52.869	7.869	127.131	2.21885		-54.405	9.405	125.595	2.19205		-41.455	3.545	138.545	2.41807
-46.219	1.219	133.781	2.33492		-43.025	1.975	136.975	2.39066		-42.589	2.411	137.411	2.39827		-52.927	7.927	127.073	2.21784		-34.611	10.389	145.389	2.53752		-48.681	3.681	131.319	2.29195
-43.479	1.521	136.521	2.38274		-42.979	2.021	137.021	2.39147		-42.51	2.49	137.49	2.39965		-52.98	7.98	127.02	2.21692		-34.261	10.739	145.739	2.54363		-39.401	5.599	140.599	2.45392
-46.521	1.521	133.479	2.32965		-47.083	2.083	132.917	2.31984		-42.447	2.553	137.553	2.40075		-54.273	9.273	125.727	2.19435		-57.995	12.995	122.005	2.12939		-51.442	6.442	128.558	2.24376
-43.423	1.577	136.577	2.38372		-42.892	2.108	137.108	2.39299		-42.436	2.564	137.564	2.40094		-34.875	10.125	145.125	2.53291		-31.608	13.392	148.392	2.58993		-38.418	6.582	141.582	2.47107
-46.637	1.637	133.363	2.32762		-47.386	2.386	132.614	2.31455		-42.039	2.961	137.961	2.40787		-29.859	15.141	150.141	2.62045		-59.335	14.335	120.665	2.106		-38.191	6.809	141.809	2.47503
-43.285	1.715	136.715	2.38613		-47.654	2.654	132.346	2.30987		-48.013	3.013	131.987	2.30361		-29.745	15.255	150.255	2.62244		-60.255	15.255	119.745	2.08994		-52.224	7.224	127.776	2.23011
-42.955	2.045	137.045	2.39189		-42.325	2.675	137.675	2.40288		-48.053	3.053	131.947	2.30291		-61.844	16.844	118.156	2.06221		-27.408	17.592	152.592	2.66323		-37.569	7.431	142.431	2.48589
-42.797	2.203	137.203	2.39464		-42.184	2.816	137.816	2.40534		-48.066	3.066	131.934	2.30268		-27.81	17.19	152.19	2.65622		-27.229	17.771	152.771	2.66636		-53.318	8.318	126.682	2.21102
-47.454	2.454	132.546	2.31336		-48.136	3.136	131.864	2.30146		-48.24	3.24	131.76	2.29965		-26.565	18.435	153.435	2.67795		-26.806	18.194	153.194	2.67374		-36.469	8.531	143.531	2.50509
-47.579	2.579	132.421	2.31118		-41.84	3.16	138.16	2.41135		-48.27	3.27	131.73	2.29912		-25.201	19.799	154.799	2.70175		-63.667	18.667	116.333	2.03039		-35.595	9.405	144.405	2.52034
-47.626	2.626	132.374	2.31036		-48.424	3.424	131.576	2.29643		-48.289	3.289	131.711	2.29879		-66.435	21.435	113.565	1.98208		-26.053	18.947	153.947	2.68688		-33.311	11.689	146.689	2.56021
-42.325	2.675	137.675	2.40288		-41.186	3.814	138.814	2.42276		-41.634	3.366	138.366	2.41494		-21.801	23.199	158.199	2.76109		-64.737	19.737	115.263	2.01172		-56.842	11.842	123.158	2.14951
-47.77	2.77	132.23	2.30785		-48.814	3.814	131.186	2.28963		-48.424	3.424	131.576	2.29643		-69.52	24.52	110.48	1.92824		-25.017	19.983	154.983	2.70496		-56.904	11.904	123.096	2.14843
-48.013	3.013	131.987	2.30361		-41.143	3.857	138.857	2.42351		-49.086	4.086	130.914	2.28488		-20.45	24.55	159.55	2.78467		-23.916	21.084	156.084	2.72418		-32.939	12.061	147.061	2.5667
-41.934	3.066	138.066	2.40971		-41.129	3.871	138.871	2.42376		-40.764	4.236	139.236	2.43013		-72.35	27.35	107.65	1.87885		-23.499	21.501	156.501	2.73146		-57.225	12.225	122.775	2.14283
-48.094	3.094	131.906	2.30219		-41.106	3.894	138.894	2.42416		-49.635	4.635	130.365	2.2753		-73.402	28.402	106.598	1.86049		-21.386	23.614	158.614	2.76834		-57.848	12.848	122.152	2.13195
-48.122	3.122	131.878	2.30171		-49.028	4.028	130.972	2.28589		-50.117	5.117	129.883	2.26689		-15.876	29.124	164.124	2.8645		-20.2	24.8	159.8	2.78904		-30.63	14.37	149.37	2.607
-41.743	3.257	138.257	2.41304		-49.059	4.059	130.941	2.28535		-50.194	5.194	129.806	2.26554		-74.181	29.181	105.819	1.84689		-69.88	24.88	110.12	1.92196		-59.642	14.642	120.358	2.10064
-48.705	3.705	131.295	2.29153		-49.185	4.185	130.815	2.28315		-50.44	5.44	129.56	2.26125		-74.899	29.899	105.101	1.83436		-70.844	25.844	109.156	1.90513		-60.327	15.327	119.673	2.08869
-41.035	3.965	138.965	2.4254		-40.668	4.332	139.332	2.4318		-50.845	5.845	129.155	2.25418		-75.192	30.192	104.808	1.82924		-18.246	26.754	161.754	2.82314		-29.554	15.446	150.446	2.62578
-41.028	3.972	138.972	2.42552		-49.635	4.635	130.365	2.2753		-38.841	6.159	141.159	2.46369		-78.93	33.93	101.07	1.764		-17.993	27.007	162.007	2.82756		-60.68	15.68	119.32	2.08253
-49.059	4.059	130.941	2.28535		-50.123	5.123	129.877	2.26678		-38.66	6.34	141.34	2.46685		-79.592	34.592	100.408	1.75245		-17.969	27.031	162.031	2.82797		-60.751	15.751	119.249	2.08129
-40.882	4.118	139.118	2.42807		-50.285	5.285	129.715	2.26395		-38.66	6.34	141.34	2.46685		-9.189	35.811	170.811	2.98121		-72.121	27.121	107.879	1.88284		-28.902	16.098	151.098	2.63716
-40.872	4.128	139.128	2.42824		-50.366	5.366	129.634	2.26254		-51.429	6.429	128.571	2.24399		-80.91	35.91	99.09	1.72945		-17.501	27.499	162.499	2.83614		-28.775	16.225	151.225	2.63937
-40.732	4.268	139.268	2.43069		-39.56	5.44	140.44	2.45114		-51.597	6.597	128.403	2.24106		-8.227	36.773	171.773	2.998		-16.844	28.156	163.156	2.84761		-26.565	18.435	153.435	2.67795
-49.667	4.667	130.333	2.27474		-39.523	5.477	140.477	2.45179		-38.199	6.801	141.801	2.47489		-82.011	37.011	97.989	1.71023		-73.355	28.355	106.645	1.86131		-65.056	20.056	114.944	2.00615
-50.194	5.194	129.806	2.26554		-39.207	5.793	140.793	2.4573		-37.823	7.177	142.177	2.48146		-83.211	38.211	96.789	1.68929		-74.291	29.291	105.709	1.84497		-65.308	20.308	114.692	2.00175
-39.806	5.194	140.194	2.44685		-50.845	5.845	129.155	2.25418		-37.794	7.206	142.206	2.48196		-5.528	39.472	174.472	3.04511		-74.846	29.846	105.154	1.83528		-24.444	20.556	155.556	2.71496
-50.29	5.29	129.71	2.26387		-39.072	5.928	140.928	2.45966		-37.747	7.253	142.253	2.48278		-85.236	40.236	94.764	1.65394		-75.7	30.7	104.3	1.82038		-65.772	20.772	114.228	1.99365
-39.699	5.301	140.301	2.44871		-39.036	5.964	140.964	2.46029		-52.306	7.306	127.694	2.22868		-4.135	40.865	175.865	3.06942		-13.671	31.329	166.329	2.90299		-23.025	21.975	156.975	2.73973
-50.464	5.464	129.536	2.26083		-51.248	6.248	128.752	2.24715		-52.386	7.386	127.614	2.22728		-3.27	41.73	176.73	3.08452		-13.643	31.357	166.357	2.90348		-67.068	22.068	112.932	1.97104
-50.749	5.749	129.251	2.25586		-38.746	6.254	141.254	2.46535		-52.487	7.487	127.513	2.22552		-2.463	42.537	177.537	3.09861		-13.478	31.522	166.522	2.90636		-22.736	22.264	157.264	2.74477
-51.892	6.892	128.108	2.23591		-38.53	6.47	141.47	2.46912		-37.185	7.815	142.815	2.49259		-87.678	42.678	92.322	1.61132		-76.938	31.938	103.062	1.79877		-21.463	23.537	158.537	2.76699
-52.481	7.481	127.519	2.22563		-38.333	6.667	141.667	2.47256		-52.853	7.853	127.147	2.21913		-2.314	42.686	177.686	3.10121		-77.229	32.229	102.771	1.79369		-21.251	23.749	158.749	2.77069
-37.432	7.568	142.568	2.48828		-51.973	6.973	128.027	2.23449		-37.126	7.874	142.874	2.49362		-1.878	43.122	178.122	3.10882		-77.675	32.675	102.325	1.78591		-20.943	24.057	159.057	2.77607
-37.304	7.696	142.696	2.49052		-37.694	7.306	142.306	2.48371		-52.958	7.958	127.042	2.2173		-93.504	48.504	86.496	1.50964		-78.69	33.69	101.31	1.76819		-70.067	25.067	109.933	1.91869
-53.267	8.267	126.733	2.21191		-37.694	7.306	142.306	2.48371		-53.13	8.13	126.87	2.2143		-93.865	48.865	86.135	1.50334		-11.206	33.794	168.794	2.94601		-70.626	25.626	109.374	1.90894
-36.591	8.409	143.409	2.50296		-52.853	7.853	127.147	2.21913		-53.696	8.696	126.304	2.20442		-95.641	50.641	84.359	1.47234		-10.766	34.234	169.234	2.95369		-19.204	25.796	160.796	2.80642
-53.771	8.771	126.229	2.20311		-37.073	7.927	142.927	2.49455		-53.696	8.696	126.304	2.20442		6.189	51.189	186.189	3.24961		-9.926	35.074	170.074	2.96835		-18.687	26.313	161.313	2.81544
-36.18	8.82	143.82	2.51013		-53.032	8.032	126.968	2.21601		-53.973	8.973	126.027	2.19959		6.459	51.459	186.459	3.25432		-80.256	35.256	99.744	1.74086		-16.699	28.301	163.301	2.85014
-53.924	8.924	126.076	2.20044		-53.807	8.807	126.193	2.20248		-53.973	8.973	126.027	2.19959		-101.31	56.31	78.69	1.3734		-80.34	35.34	99.66	1.7394		-16.504	28.496	163.496	2.85354
-35.838	9.162	144.162	2.5161		-54.071	9.071	125.929	2.19788		-35.863	9.137	144.137	2.51567		11.619	56.619	191.619	3.34438		-80.34	35.34	99.66	1.7394		-15.313	29.687	164.687	2.87433
-32.6	12.4	147.4	2.57262		-54.335	9.335	125.665	2.19327		-35.242	9.758	144.758	2.5265		-102.043	57.043	77.957	1.36061		-80.77	35.77	99.23	1.73189		-14.444	30.556	165.556	2.8895
-58.627	13.627	121.373	2.11836		-54.605	9.605	125.395	2.18856		-34.177	10.823	145.823	2.54509		-102.265	57.265	77.735	1.35673		-81.051	36.051	98.949	1.72699		-13.643	31.357	166.357	2.90348
-30.426	14.574	149.574	2.61056		-54.782	9.782	125.218	2.18547		-33.871	11.129	146.129	2.55043		-103.761	58.761	76.239	1.33062		-8.794	36.206	171.206	2.98811		-77.093	32.093	102.907	1.79607
-30.399	14.601	149.601	2.61103		-34.926	10.074	145.074	2.53202		-33.158	11.842	146.842	2.56288		-104.036	59.036	75.964	1.32582		-81.964	36.964	98.036	1.71105		-79.418	34.418	100.582	1.75549
-59.744	14.744	120.256	2.09886		-34.54	10.46	145.46	2.53876		-57.693	12.693	122.307	2.13466		16.39	61.39	196.39	3.42765		-6.754	38.246	173.246	3.02371		-9.713	35.287	170.287	2.97207
-59.744	14.744	120.256	2.09886		-56.149	11.149	123.851	2.16161		-57.771	12.771	122.229	2.1333		-106.504	61.504	73.496	1.28275		-6.254	38.746	173.746	3.03244		-8.403	36.597	171.597	2.99493
-29.932	15.068	150.068	2.61918		-56.785	11.785	123.215	2.15051		-32.196	12.804	147.804	2.57967		-106.535	61.535	73.465	1.28221		-6.009	38.991	173.991	3.03672		-7.431	37.569	172.569	3.0119
-28.887	16.113	151.113	2.63742		-58.749	13.749	121.251	2.11623		-31.185	13.815	148.815	2.59731		-106.928	61.928	73.072	1.27535		-4.994	40.006	175.006	3.05443		-6.981	38.019	173.019	3.01975
-61.144	16.144	118.856	2.07443		-30.685	14.315	149.315	2.60604		-59.744	14.744	120.256	2.09886		17.879	62.879	197.879	3.45364		-85.914	40.914	94.086	1.64211		-6.419	38.581	173.581	3.02956
-61.504	16.504	118.496	2.06815		-30.669	14.331	149.331	2.60632		-29.745	15.255	150.255	2.62244		-109.983	64.983	70.017	1.22203		-2.411	42.589	177.589	3.09951		-83.991	38.991	96.009	1.67567
-62.632	17.632	117.368	2.04846		-30.311	14.689	149.689	2.61257		-29.495	15.505	150.505	2.62681		-110.225	65.225	69.775	1.2178		-2.347	42.653	177.653	3.10063		-5.511	39.489	174.489	3.04541
-63.189	18.189	116.811	2.03874		-28.179	16.821	151.821	2.64978		-27.408	17.592	152.592	2.66323		-110.45	65.45	69.55	1.21388		-91.042	46.042	88.958	1.55261		-4.879	40.121	175.121	3.05644
-25.75	19.25	154.25	2.69217		-63.122	18.122	116.878	2.03991		-27.15	17.85	152.85	2.66774		20.638	65.638	200.638	3.50179		-92.684	47.684	87.316	1.52395		-86.186	41.186	93.814	1.63736
-25.017	19.983	154.983	2.70496		-25.436	19.564	154.564	2.69765		-26.878	18.122	153.122	2.67248		20.746	65.746	200.746	3.50368		4.151	49.151	184.151	3.21404		-3.489	41.511	176.511	3.0807
-24.146	20.854	155.854	2.72017		-65.799	20.799	114.201	1.99318		-26.565	18.435	153.435	2.67795		21.413	66.413	201.413	3.51532		-94.764	49.764	85.236	1.48765		-2.517	42.483	177.483	3.09766
-23.962	21.038	156.038	2.72338		-22.341	22.659	157.659	2.75167		-23.663	21.337	156.337	2.7286		-112.782	67.782	67.218	1.17318		-95.505	50.505	84.495	1.47472		-89.318	44.318	90.682	1.5827
-66.732	21.732	113.268	1.9769		-19.179	25.821	160.821	2.80686		-22.964	22.036	157.036	2.7408		23.962	68.962	203.962	3.55981		7.334	52.334	187.334	3.2696		-92.203	47.203	87.797	1.53235
-23.025	21.975	156.975	2.73973		-18.753	26.247	161.247	2.81429		-22.306	22.694	157.694	2.75228		-114.179	69.179	65.821	1.14879		11.813	56.813	191.813	3.34777		2.643	47.643	182.643	3.18772
-22.011	22.989	157.989	2.75743		-18.13	26.87	161.87	2.82516		-21.801	23.199	158.199	2.76109		-114.52	69.52	65.48	1.14284		-102.45	57.45	77.55	1.3535		3.545	48.545	183.545	3.20346
-20.638	24.362	159.362	2.78139		-16.975	28.025	163.025	2.84532		-19.604	25.396	160.396	2.79944		-115.71	70.71	64.29	1.12207		12.947	57.947	192.947	3.36756		5.042	50.042	185.042	3.22959
-73.229	28.229	106.771	1.86351		-74.268	29.268	105.732	1.84537		-19.398	25.602	160.602	2.80303		-116.996	71.996	63.004	1.09963		-103.815	58.815	76.185	1.32968		-95.262	50.262	84.738	1.47896
-73.61	28.61	106.39	1.85686		-11.31	33.69	168.69	2.9442		-19.16	25.84	160.84	2.80719		27.051	72.051	207.051	3.61372		-105.376	60.376	74.624	1.30243		7.512	52.512	187.512	3.2727
-75.964	30.964	104.036	1.81577		-8.448	36.552	171.552	2.99415		-18.682	26.318	161.318	2.81553		30.192	75.192	210.192	3.66854		-105.803	60.803	74.197	1.29498		7.815	52.815	187.815	3.27799
-6.34	38.66	173.66	3.03094		-82.942	37.942	97.058	1.69398		-80.538	35.538	99.462	1.73594		-120.784	75.784	59.216	1.03351		-107.038	62.038	72.962	1.27343		10.192	55.192	190.192	3.31948
-4.574	40.426	175.426	3.06176		-6.379	38.621	173.621	3.03026		-7.326	37.674	172.674	3.01373		-121.504	76.504	58.496	1.02095		-109.134	64.134	70.866	1.23685		-100.751	55.751	79.249	1.38316
1.818	46.818	181.818	3.17332		-6.34	38.66	173.66	3.03094		-83.29	38.29	96.71	1.68791		31.866	76.866	211.866	3.69776		-109.359	64.359	70.641	1.23292		-101.611	56.611	78.389	1.36815
-98.326	53.326	81.674	1.42548		3.576	48.576	183.576	3.20401		-85.601	40.601	94.399	1.64757		-122.735	77.735	57.265	0.999463		-110.225	65.225	69.775	1.2178		-104.226	59.226	75.774	1.32251
8.881	53.881	188.881	3.2966		4.205	49.205	184.205	3.21498		-3.614	41.386	176.386	3.07852		-123.69	78.69	56.31	0.982795		21.801	66.801	201.801	3.52209		16.189	61.189	196.189	3.42414
-102.095	57.095	77.905	1.3597		-94.399	49.399	85.601	1.49402		-89.236	44.236	90.764	1.58413		-128.956	83.956	51.044	0.890886		22.932	67.932	202.932	3.54183		-106.699	61.699	73.301	1.27934
12.995	57.995	192.995	3.3684		-95.964	50.964	84.036	1.4667		2.675	47.675	182.675	3.18828		40.101	85.101	220.101	3.84149		25.084	70.084	205.084	3.57939		-106.858	61.858	73.142	1.27657
-104.621	59.621	75.379	1.31561		7.595	52.595	187.595	3.27415		-93.576	48.576	86.424	1.50838		40.135	85.135	220.135	3.84208		28.867	73.867	208.867	3.64542		19.983	64.983	199.983	3.49036
15.173	60.173	195.173	3.40641		10.211	55.211	190.211	3.31981		-100.911	55.911	79.089	1.38036		-130.696	85.696	49.304	0.860517		29.521	74.521	209.521	3.65683		-109.983	64.983	70.017	1.22203
16.348	61.348	196.348	3.42692		11.427	56.427	191.427	3.34103		11.575	56.575	191.575	3.34361		-131.855	86.855	48.145	0.840289		-122.276	77.276	57.724	1.00747		21.038	66.038	201.038	3.50878
-111.571	66.571	68.429	1.19431		18.138	63.138	198.138	3.45816		-103.299	58.299	76.701	1.33868		-132.797	87.797	47.203	0.823848		33.69	78.69	213.69	3.72959		-112.329	67.329	67.671	1.18108
-111.801	66.801	68.199	1.1903		24.286	69.286	204.286	3.56546		-104.25	59.25	75.75	1.32209		-133.025	88.025	46.975	0.819868		-125.538	80.538	54.462	0.950541		24.057	69.057	204.057	3.56147
-117.031	72.031	62.969	1.09902		-116.131	71.131	63.869	1.11472		15.124	60.124	195.124	3.40556		-136.577	91.577	43.423	0.757874		36.87	81.87	216.87	3.7851		25.56	70.56	205.56	3.5877
-117.121	72.121	62.879	1.09745		-120.854	75.854	59.146	1.03229		-107.684	62.684	72.316	1.26215		-140.042	95.042	39.958	0.697399		-129.352	84.352	50.648	0.883974		27.848	72.848	207.848	3.62763
-119.745	74.745	60.255	1.05165		32.471	77.471	212.471	3.70832		21.557	66.557	201.557	3.51783		-142.745	97.745	37.255	0.650222		41.424	86.424	221.424	3.86458		30.619	75.619	210.619	3.676
-121.891	76.891	58.109	1.01419		-123.906	78.906	56.094	0.979025		22.62	67.62	202.62	3.53639		-145.008	100.008	34.992	0.610726		-131.576	86.576	48.424	0.845158		-123.44	78.44	56.56	0.987158
-128.66	83.66	51.34	0.896052		35.272	80.272	215.272	3.75721		23.085	68.085	203.085	3.5445		-145.305	100.305	34.695	0.605542		-133.409	88.409	46.591	0.813166		-128.367	83.367	51.633	0.901166
-133.668	88.668	46.332	0.808646		35.417	80.417	215.417	3.75974		28.523	73.523	208.523	3.63941		-149.199	104.199	30.801	0.537579		-134.193	89.193	45.807	0.799483		-128.811	83.811	51.189	0.893417
-135	90	45	0.785398		-128.157	83.157	51.843	0.904831		-119.836	74.836	60.164	1.05006		-152.241	107.241	27.759	0.484486		45.939	90.939	225.939	3.94338		-129.341	84.341	50.659	0.884166
-140.856	95.856	39.144	0.683192		-129.245	84.245	50.755	0.885842		-120.784	75.784	59.216	1.03351		-154.179	109.179	25.821	0.450661		47.603	92.603	227.603	3.97242		-135	90	45	0.785398
-144.866	99.866	35.134	0.613204		-131.76	86.76	48.24	0.841947		32.347	77.347	212.347	3.70615		-154.747	109.747	25.253	0.440748		-139.554	94.554	40.446	0.705916		-137.406	92.406	42.594	0.743406
63.97	108.97	243.97	4.25808		45	90	225	3.92699		38.797	83.797	218.797	3.81873		-162.474	117.474	17.526	0.305886		-142.633	97.633	37.367	0.652177		-142.431	97.431	37.569	0.655703

## Sheet: Figure S4
Figure S4d	Correlation of spindle angle measurements performed by two independent investigators
Parental			Exon 10			ΔExon 2-3			185delAG			C61G			C64R			D67Y			R71G			L246V			S316G			Q356R			I379M
Investigator 1	Investigator 2		Investigator 1	Investigator 2		Investigator 1	Investigator 2		Investigator 1	Investigator 2		Investigator 1	Investigator 2		Investigator 1	Investigator 2		Investigator 1	Investigator 2		Investigator 1	Investigator 2		Investigator 1	Investigator 2		Investigator 1	Investigator 2		Investigator 1	Investigator 2		Investigator 1	Investigator 2
17.7	17.65		17.784	16.074		111.448	101.73		33.198	33.232		112.218	114.444		100.582	98.696		3.9	2.386		5.194	5.194		8.661	6.34		0.83	2.726		44.284	45.707		7.651	6.147
49.16	45		18.768	22.38		54.324	57.995		94.821	90.69		10.685	9.462		5.667	5.631		12.894	12.848		3.24	3.945		8.881	10.437		19.699	19.699		15.945	24.027		7.745	6.34
26.03	26.075		9.197	12.095		20.956	21.801		14.47	20.986		0	2.291		37.147	34.695		9.888	9.605		22.38	23.429		5.042	5.599		29.678	26.2		8.556	7.651		9.545	9.782
27.933	29.055		0.939	5.711		118.706	123.69		27.387	26.175		29.168	32.989		30.303	30.964		18.838	18.435		3.18	5.332		5.763	7.001		35.707	39.382		8.686	17.403		5.711	4.086
4.939	6.147		6.892	0		33.341	34.824		24.864	26.507		20.624	21.801		38.589	42.455		22.751	15.461		12.863	15.101		81.384	99.707		35.961	37.504		26.378	22.62		10.008	7.651
6.34	3.652		4.899	3.814		81.027	79.902		112.306	106.43		36.545	38.367		98.267	97.883		1.685	0.69		28.072	23.629		0	2.726		47.161	37.333		101.768	99.462		7.853	3.576
13.903	11.31		18.094	11.689		29.219	15.642		39.56	19.654		117.553	127.875		20.136	14.534		22.094	21.666		9.13	6.34		4.044	4.574		23.199	19.502		30.069	30.466		22.264	20.056
10.359	16.928		1.364	0		1.736	0		15.852	14.036		44.204	43.727		27.759	28.113		18.435	14.744		38.581	34.114		21.571	21.93		0	0		0.49	0.659		10.437	11.689
104.566	104.47		2.961	0		8.253	4.399		2.366	0.83		18.853	16.821		43.21	40.135		17.387	15.832		120.7	122.905		8.973	13.57		91.302	93.691		31.201	31.35		17.592	19.398
0	1.548		21.125	16.699		22.724	19.093		37.278	36.069		52.734	52.125		27.255	23.749		7.193	9.782		3.18	2.291		2.121	4.6		37.875	31.464		25.084	26.565		2.936	2.42
7.352	9.421		11.611	1.848		56.497	58.241		76.891	80.395		124.261	124.509		19.359	14.931		15.489	12.426		63.435	63.759		29.476	25.866		16.631	14.49		36.098	36.416		3.24	8.13
0	7.595		25.201	26.114		29.358	26.222		20.807	16.699		5.87	6.605		29.954	29.358		20.095	19.058		10.222	14.744		87.614	82.875		62.65	63.997		2.322	0.807		9.273	3.715
6.766	11.725		37.614	40.914		8.865	11.31		76.088	76.39		29.876	24.444		17.475	17.199		39.596	37.476		18.435	16.39		98.344	98.936		19.983	16.928		17.765	23.199		8.409	4.939
20.158	21.038		7.943	12.171		29.604	26.917		1.818	4.086		21.28	21.615		0.63	1.397		8.471	9.058		1.081	0		2.42	1.736		0.843	3.145		3.965	4.821		1.332	0
14.534	22.751		8.902	7.883		17.85	3.013		9.372	10.408		5.194	5.711		0	1.263		100.081	93.366		12.653	12.758		50.332	50.711		16.232	18.947		41.367	39.806		55.84	54.951
6.009	10.886		18.658	2.291		62.784	69.775		5.812	2.816		0.498	5.477		7.125	7.696		18.02	22.011		35.38	31.608		19.983	20.026		33.408	31.715		7.431	7.028		5.092	3.691
32.905	29.624		15.164	15.642		28.496	29.745		19.622	15.461		16.26	10.491		34.695	30.174		8.286	6.546		0	0.725		14.036	11.853		30.303	29.407		19.093	21.413		4.497	3.24
6.843	2.49		4.214	6.34		20.772	14.859		36.304	38.118		34.611	32.276		15.945	15.396		3.289	5.194		114.677	115.408		16.587	18.997		62.85	69.944		7.943	6.546		42.93	42.709
11.31	17.021		5.631	5.013		16.844	10.491		0	1.169		12.144	7.125		29.962	28.856		3.888	5.711		27.3	24.567		8.13	7.374		17.021	17.85		18.435	20.898		11.004	10.923
14.3	14.657		4.399	5.477		9.462	9.09		26.095	30.964		38.032	53.746		105.945	104.256		1.081	1.005		10.257	8.807		4.214	2.643		29.134	28.244		1.432	0		26.075	24.146
5.599	4.686		8.556	0		54.019	48.366		2.564	0		4.764	1.219		39.531	38.797		55.954	55.84		11.524	10.491		7.97	7.431		39.523	40.236		21.468	24.829		4.399	2.911
36.098	41.682		17.049	13.496		9.071	0.939		16.39	17.049		27.429	16.699		12.265	10.981		4.821	20.225		10.081	7.374		1.888	10.305		3.434	3.991		8.13	6.34		9.689	12.619
0.644	2.42		0	5.599		25.017	17.969		12.426	11.611		95.599	94.399		46.219	47.911		4.185	5.906		5.711	3.366		13.449	14.237		43.958	42.274		12.061	11.31		45	38.66
7.734	12.031		5.87	5.711		28.56	21.82		43.636	47.632		34.046	34.824		5.793	1.975		4.236	1.081		5.412	8.807		2.447	0.83		31.373	29.578		9.941	9.66		5.711	3.013
102.529	105.945		11.31	13.173		25.201	25.427		22.068	20.225		4.994	1.397		36.87	32.593		41.698	43.781		16.314	20.624		25.769	24.717		95.194	92.42		6.499	2.862		3.145	5.826
9.782	11.31		34.461	34.303		31.159	27.553		24.624	25.974		30.51	25.463		53.403	57.529		0.49	3.366		0	5.356		3.27	7.595		23.07	19.832		1.193	0.707		5.194	2.353
5.906	0.725		5.981	10.008		31.792	30.6		10.685	7.431		19.898	16.091		53.915	54.819		12.529	22.751		2.675	6.546		4.399	5.194		18.113	16.26		6.009	0		51.789	36.254
6.953	0.939		5.648	4.268		24.677	16.39		27.072	24.775		22.23	14.534		75.018	74.604		2.961	5.711		10.069	10.981		32.989	28.301		25.498	7.595		34.046	37.073		18.435	19.983
3.013	6.546		9.345	8.973		35.77	35.69		12.381	11.31		39.094	36.724		24.444	22.38		4.214	6.116		10.539	13.627		19.398	26.222		4.145	10.713		19.502	22.714		2.626	4.028
2.911	3.13		2.675	0		6.459	2.42		27.784	23.749		88.995	89.326		8.556	19.058		1.219	5.194		14.265	15.709		13.643	15.164		46.123	46.169		12.758	23.009		13.736	17.622
1.685	1.591		44.301	45		120.379	124.695		24.015	20.638		25.498	21.371		45	46.102		23.051	27.35		22.543	21.501		12.265	12.265		21.801	19.259		16.189	17.354		2.337	2.291
0.971	2.353		6.71	7.125		82.057	86.07		105.709	100.311		41.711	40.13		17.103	21.975		20.898	17.819		21.695	17.819		25.942	26.565		123.232	124.695		13.069	17.241		1.848	4.764
0	3.715		21.425	17.103		132.99	128.814		28.009	28.301		117.784	117.646		91.245	89.563		14.394	12.339		88.877	88.568		11.31	11.31		4.497	8.366		3.302	0.458		5.774	5.013
17.241	6.582		16.876	15.709		33.69	32.989		23.299	23.875		25.301	29.055		23.962	22.964		9.462	9.866		2.121	3.691		4.764	6.147		36.469	35.707		4.497	4.028		7.275	9.162
13.109	19.134		8.246	6.147		19.359	14.931		34.33	34.077		25.067	28.009		97.001	98.48		20.273	25.498		0	2.121		28.811	29.055		14.744	10.098		1.888	12.529		83.395	79.624
19.799	12.848		25.096	30.964		15.642	7.001		33.959	34.778		14.162	11.31		28.465	26.222		2.862	3.468		2.862	3.576		124.778	121.504		20.037	20.799		13.339	16.049		18.778	16.189
6.71	7.253		7.374	7.224		17.103	11.659		67.964	64.592		2.545	3.366		88.898	87.58		12.407	18.435		11.31	8.427		9.372	9.782		14.642	18.208		0	4.574		12.567	10.491
16.631	23.749		5.464	10.305		45	24.444		20.095	17.199		57.938	55.685		46.397	47.969		6.605	1.848		16.26	16.504		1.637	19.699		72.801	75.7		7.633	7.633		31.759	30.324
0	1.637		5.029	4.145		16.189	9.293		4.708	3.094		38.737	35.064		100.84	97.883		3.576	7.595		1.444	5.906		5.659	2.911		29.476	21.251		112.068	117.759		5.092	4.764
4.399	3.691		7.386	1.848		23.199	19.44		7.431	8.696		18.733	15.832		26.565	23.459		1.469	3.27		8.791	23.199		14.534	11.689		29.055	28.443		39.523	37.504		8.297	11.31
2.643	3.013		17.403	14.744		24.015	24.146		9.462	9.462		13.191	10.491		128.234	123.408		20.171	22.834		2.406	0.971		27.951	30.964		23.552	21.975		18.122	16.526		8.842	11.31
1.909	3.576		1.888	1.081		29.604	23.749		10.905	13.496		25.017	20.323		72.072	70.253		8.616	10.491		9.039	8.13		5.29	9.866		3.621	4.145		1.375	9.324		14.899	13.815
21.038	20.298		126.384	126.529		2.153	0		18.02	22.218		31.159	21.801		13.201	9.728		4.461	2.386		22.496	22.932		2.291	0.725		34.461	36.027		79.563	82.185		0.63	13.325
14.036	12.339		3.576	0.971		9.107	7.431		104.859	99.641		17.281	15.642		1.273	0		40.186	40.073		11.706	7.058		2.961	2.626		95.477	93.691		29.249	32.152		8.569	4.086
4.97	2.49		26.565	33.179		4.222	3.576		108.06	106.557		34.38	34.875		11.023	7.815		11.113	10.437		5.477	10.305		19.983	19.722		48.731	48.652		43.152	45		7.734	11.853
1.273	7.431		2.579	6.34		13.761	6.766		21.038	31.809		11.056	7.125		10.426	10.098		35.64	35.538		4.304	4.538		42.839	41.73		18.06	18.435		2.883	2.793		9.689	15.945
1.736	9.28		9.904	8.366		52.765	54.246		37.278	29.624		6.563	9.462		107.904	102.68		3.731	10.125		0	3.814		48.691	46.193		16.699	18.925		37.972	38.367		7.696	6.546
61.557	61.633		31.201	22.286		56.56	61.22		7.306	8.13		41.73	42.274		20.056	14.859		8.427	13.465		10.146	5.711		3.27	4.899		42.839	42.797		16.504	18.435		4.865	5.528
5.042	2.816		12.995	13.134		39.193	35.538		13.151	3.945		7.431	12.804		29.32	28.496		0	4.686		9.162	2.643		27.181	26.175		38.387	41.566		23.405	25.866		23.587	25.514
2.121	1.219		14.982	14.534		3.504	2.726		2.726	3.468		25.267	25.821		21.194	19.179		8.842	13.465		5.937	5.528		44.132	43.472		45	43.977		3.215	1.975		22.38	27.897
Figure S4e	Spindle angle on L-shaped micropatterns measured in BRCA1 mutant/+ MCF10A cells from different clones
R71G clone 1					R71G clone 2					A1708E clone 1					A1708E clone 2					R1835X clone 1					R1835X clone 2					Absolute angle < 15⁰
Angle from Image J	Absolute angle	Angle for Matlab	Radian for Matlab		Angle from Image J	Absolute angle	Angle for Matlab	Radian for Matlab		Angle from Image J	Absolute angle	Angle for Matlab	Radian for Matlab		Angle from Image J	Absolute angle	Angle for Matlab	Radian for Matlab		Angle from Image J	Absolute angle	Angle for Matlab	Radian for Matlab		Angle from Image J	Absolute angle	Angle for Matlab	Radian for Matlab
-44.397	0.603	135.603	2.36672		-43.363	1.637	136.637	2.38477		-45	0	135	2.35619		-45.68	0.68	134.32	2.34433		-45	0	135	2.35619		-45	0	135	2.35619
-44.275	0.725	135.725	2.36885		-43.21	1.79	136.79	2.38744		-45.603	0.603	134.397	2.34567		-44.256	0.744	135.744	2.36918		-44.341	0.659	135.659	2.3677		-46.507	1.507	133.493	2.32989
-47.07	2.07	132.93	2.32007		-47.161	2.161	132.839	2.31848		-44.356	0.644	135.644	2.36743		-46.03	1.03	133.97	2.33822		-45.744	0.744	134.256	2.34321		-47.353	2.353	132.647	2.31513
-47.231	2.231	132.769	2.31726		-42.614	2.386	137.386	2.39784		-42.064	2.936	137.936	2.40744		-47.751	2.751	132.249	2.30818		-44.061	0.939	135.939	2.37258		-42.207	2.793	137.793	2.40494
-47.663	2.663	132.337	2.30972		-42.138	2.862	137.862	2.40615		-41.348	3.652	138.652	2.41993		-48.691	3.691	131.309	2.29177		-42.955	2.045	137.045	2.39189		-41.532	3.468	138.468	2.41672
-47.834	2.834	132.166	2.30673		-41.987	3.013	138.013	2.40878		-39.144	5.856	140.856	2.4584		-41.1	3.9	138.9	2.42426		-47.291	2.291	132.709	2.31621		-49.399	4.399	130.601	2.27942
-41.379	3.621	138.621	2.41939		-41.634	3.366	138.366	2.41494		-38.928	6.072	141.072	2.46217		-48.991	3.991	131.009	2.28654		-42.397	2.603	137.603	2.40163		-49.497	4.497	130.503	2.27771
-48.691	3.691	131.309	2.29177		-41.496	3.504	138.504	2.41735		-51.499	6.499	128.501	2.24277		-49.497	4.497	130.503	2.27771		-41.634	3.366	138.366	2.41494		-40.462	4.538	139.538	2.4354
-41.186	3.814	138.814	2.42276		-48.532	3.532	131.468	2.29455		-37.519	7.481	142.481	2.48676		-39.289	5.711	140.711	2.45587		-48.366	3.366	131.634	2.29745		-49.844	4.844	130.156	2.27165
-40.601	4.399	139.399	2.43297		-48.652	3.652	131.348	2.29246		-52.907	7.907	127.093	2.21819		-51.892	6.892	128.108	2.23591		-49.145	4.145	130.855	2.28385		-39.369	5.631	140.631	2.45447
-50.826	5.826	129.174	2.25451		-41.348	3.652	138.652	2.41993		-52.943	7.943	127.057	2.21756		-37.451	7.549	142.549	2.48795		-49.268	4.268	130.732	2.2817		-38.853	6.147	141.147	2.46348
-50.856	5.856	129.144	2.25399		-41.326	3.674	138.674	2.42032		-35.538	9.462	144.462	2.52134		-36.87	8.13	143.13	2.49809		-50.013	5.013	129.987	2.2687		-51.499	6.499	128.501	2.24277
-38.019	6.981	141.981	2.47804		-40.711	4.289	139.289	2.43105		-34.114	10.886	145.886	2.54619		-36.607	8.393	143.393	2.50268		-39.958	5.042	140.042	2.44419		-37.776	7.224	142.224	2.48228
-52.549	7.549	127.451	2.22444		-40.179	4.821	139.821	2.44034		-56.041	11.041	123.959	2.16349		-36.131	8.869	143.869	2.51099		-39.428	5.572	140.572	2.45344		-37.093	7.907	142.907	2.4942
-52.651	7.651	127.349	2.22266		-50.332	5.332	129.668	2.26313		-31.373	13.627	148.627	2.59403		-35.676	9.324	144.324	2.51893		-39.036	5.964	140.964	2.46029		-36.87	8.13	143.13	2.49809
-37.304	7.696	142.696	2.49052		-39.401	5.599	140.599	2.45392		-59.216	14.216	120.784	2.10808		-32.989	12.011	147.011	2.56583		-51.911	6.911	128.089	2.23557		-35.942	9.058	144.058	2.51429
-53.616	8.616	126.384	2.20582		-38.884	6.116	141.116	2.46294		-30.256	14.744	149.744	2.61353		-32.989	12.011	147.011	2.56583		-52.224	7.224	127.776	2.23011		-54.162	9.162	125.838	2.19629
-53.696	8.696	126.304	2.20442		-51.459	6.459	128.541	2.24346		-61.858	16.858	118.142	2.06197		-31.675	13.325	148.325	2.58876		-52.927	7.927	127.073	2.21784		-35.538	9.462	144.462	2.52134
-53.746	8.746	126.254	2.20355		-38.047	6.953	141.953	2.47755		-27.951	17.049	152.049	2.65376		-59.036	14.036	120.964	2.11122		-36.87	8.13	143.13	2.49809		-35.433	9.567	144.567	2.52317
-54.834	9.834	125.166	2.18456		-52.028	7.028	127.972	2.23353		-26.887	18.113	153.113	2.67233		-26.565	18.435	153.435	2.67795		-36.304	8.696	143.696	2.50797		-34.16	10.84	145.84	2.54539
-35.134	9.866	144.866	2.52839		-52.352	7.352	127.648	2.22788		-63.435	18.435	116.565	2.03444		-65.772	20.772	114.228	1.99365		-35.961	9.039	144.039	2.51395		-56.004	11.004	123.996	2.16414
-54.904	9.904	125.096	2.18334		-37.451	7.549	142.549	2.48795		-22.087	22.913	157.913	2.7561		-19.385	25.615	160.615	2.80326		-34.824	10.176	145.176	2.5338		-33.69	11.31	146.31	2.55359
-34.16	10.84	145.84	2.54539		-37.117	7.883	142.883	2.49378		-21.991	23.009	158.009	2.75778		-71.966	26.966	108.034	1.88555		-33.69	11.31	146.31	2.55359		-33.486	11.514	146.514	2.55715
-33.996	11.004	146.004	2.54825		-37.093	7.907	142.907	2.4942		-20.973	24.027	159.027	2.77554		-74.578	29.578	105.422	1.83996		-33.311	11.689	146.689	2.56021		-56.889	11.889	123.111	2.14869
-56.023	11.023	123.977	2.16381		-53.31	8.31	126.69	2.21116		-19.654	25.346	160.346	2.79857		-15.333	29.667	164.667	2.87398		-33.071	11.929	146.929	2.56439		-32.735	12.265	147.265	2.57026
-33.69	11.31	146.31	2.55359		-55.305	10.305	124.695	2.17634		-74.982	29.982	105.018	1.83291		-77.905	32.905	102.095	1.78189		-57.144	12.144	122.856	2.14424		-57.426	12.426	122.574	2.13932
-56.31	11.31	123.69	2.1588		-33.69	11.31	146.31	2.55359		-75.069	30.069	104.931	1.83139		-11.976	33.024	168.024	2.93257		-57.619	12.619	122.381	2.13595		-31.897	13.103	148.103	2.58488
-56.31	11.31	123.69	2.1588		-33.179	11.821	146.821	2.56251		-14.534	30.466	165.466	2.88793		-79.16	34.16	100.84	1.75999		-32.32	12.68	147.68	2.5775		-30.968	14.032	149.032	2.6011
-32.905	12.095	147.095	2.56729		-30.899	14.101	149.101	2.6023		-75.651	30.651	104.349	1.82123		-79.216	34.216	100.784	1.75901		-57.724	12.724	122.276	2.13412		-59.216	14.216	120.784	2.10808
-59.589	14.589	120.411	2.10157		-59.886	14.886	120.114	2.09638		-14.3	30.7	165.7	2.89201		-10.081	34.919	169.919	2.96565		-31.724	13.276	148.276	2.5879		-30.013	14.987	149.987	2.61777
-30.379	14.621	149.621	2.61138		-60.255	15.255	119.745	2.08994		-75.719	30.719	104.281	1.82005		-80.134	35.134	99.866	1.74299		-30.784	14.216	149.216	2.60431		-28.523	16.477	151.477	2.64377
-61.991	16.991	118.009	2.05965		-28.706	16.294	151.294	2.64058		-14.036	30.964	165.964	2.89662		-80.362	35.362	99.638	1.73901		-30.763	14.237	149.237	2.60468		-62.403	17.403	117.597	2.05245
-63.435	18.435	116.565	2.03444		-28.009	16.991	151.991	2.65274		-77.093	32.093	102.907	1.79607		-8.13	36.87	171.87	2.9997		-30.579	14.421	149.421	2.60789		-26.095	18.905	153.905	2.68615
-64.29	19.29	115.71	2.01952		-27.597	17.403	152.403	2.65993		-79.509	34.509	100.491	1.7539		-85.236	40.236	94.764	1.65394		-60.255	15.255	119.745	2.08994		-25.71	19.29	154.29	2.69287
-65.376	20.376	114.624	2.00057		-27.512	17.488	152.488	2.66142		-10.305	34.695	169.695	2.96174		-1.102	43.898	178.898	3.12236		-67.932	22.932	112.068	1.95596		-64.537	19.537	115.463	2.01521
-67.249	22.249	112.751	1.96788		-26.565	18.435	153.435	2.67795		-82.147	37.147	97.853	1.70786		-92.083	47.083	87.917	1.53444		-69.146	24.146	110.854	1.93477		-22.932	22.068	157.068	2.74135
-22.62	22.38	157.38	2.7468		-26.565	18.435	153.435	2.67795		-4.899	40.101	175.101	3.05609		-95.315	50.315	84.685	1.47803		-70.115	25.115	109.885	1.91786		-22.543	22.457	157.457	2.74814
-67.62	22.62	112.38	1.9614		-63.435	18.435	116.565	2.03444		-4.316	40.684	175.684	3.06626		-97.306	52.306	82.694	1.44328		-72.801	27.801	107.199	1.87098		-71.114	26.114	108.886	1.90042
-68.629	23.629	111.371	1.94379		-65.556	20.556	114.444	1.99742		-4.086	40.914	175.914	3.07028		8.427	53.427	188.427	3.28867		-73.856	28.856	106.144	1.85256		-17.784	27.216	162.216	2.8312
-71.147	26.147	108.853	1.89984		-66.801	21.801	113.199	1.9757		-3.066	41.934	176.934	3.08808		10.784	55.784	190.784	3.32981		-14.381	30.619	165.619	2.8906		-72.429	27.429	107.571	1.87747
-89.091	44.091	90.909	1.58666		-19.134	25.866	160.866	2.80764		-0.988	44.012	179.012	3.12435		12.095	57.095	192.095	3.35269		-76.675	31.675	103.325	1.80336		-10.539	34.461	169.461	2.95765
0	45	180	3.14159		-13.799	31.201	166.201	2.90075		-93.576	48.576	86.424	1.50838		14.036	59.036	194.036	3.38657		-12.031	32.969	167.969	2.93161		-8.973	36.027	171.027	2.98498
-91.469	46.469	88.531	1.54516		-10.176	34.824	169.824	2.96399		-94.635	49.635	85.365	1.4899		16.887	61.887	196.887	3.43633		-2.545	42.455	177.455	3.09717		-87.274	42.274	92.726	1.61837
-92.603	47.603	87.397	1.52537		-80.727	35.727	99.273	1.73264		8.973	53.973	188.973	3.2982		-107.021	62.021	72.979	1.27372		-1.332	43.668	178.668	3.11834		-91.397	46.397	88.603	1.54641
-99.819	54.819	80.181	1.39942		-82.875	37.875	97.125	1.69515		10.784	55.784	190.784	3.32981		-107.281	62.281	72.719	1.26919		-1.123	43.877	178.877	3.12199		6.789	51.789	186.789	3.26008
-102.529	57.529	77.471	1.35212		-6.882	38.118	173.118	3.02148		11.634	56.634	191.634	3.34464		-108.004	63.004	71.996	1.25657		-90	45	90	1.5708		15.593	60.593	195.593	3.41374
-111.541	66.541	68.459	1.19483		-87.709	42.709	92.291	1.61078		-112.109	67.109	67.891	1.18492		-109.29	64.29	70.71	1.23412		-93.094	48.094	86.906	1.5168		-109.799	64.799	70.201	1.22524
-123.996	78.996	56.004	0.977454		12.011	57.011	192.011	3.35122		25.907	70.907	205.907	3.59376		-111.125	66.125	68.875	1.2021		-121.185	76.185	58.815	1.02652		-110.283	65.283	69.717	1.21679
-135	90	45	0.785398		-111.251	66.251	68.749	1.1999		29.745	74.745	209.745	3.66074		32.471	77.471	212.471	3.70832		-168.69	123.69	11.31	0.197397		-120.964	75.964	59.036	1.03037
-140.194	95.194	39.806	0.694746		-124.624	79.624	55.376	0.966494		-127.972	82.972	52.028	0.90806		-133.636	88.636	46.364	0.809204		-171.573	126.573	8.427	0.147079		-170.538	125.538	9.462	0.165143

[truncated: 15 more sheets: Figure S5, Figure S6, Figure S7, Figure S7a blots, Figure S8, Figure S9, Figure S10, Figure S11, Figure S12, Figure S13, Figure S13a blots, Figure S14, Figure S15, Figure S16, Figure S17]
